# Supplementary material for: Causal effect of vascular endothelial growth factor on the risk of atrial fibrillation: a two-sample Mendelian randomization study
Source: Front Cardiovasc Med. 2024 Oct 18;11:1416412. doi: 10.3389/fcvm.2024.1416412 (PMC11527688; doi:10.3389/fcvm.2024.1416412)
Supplement: Supplementary file 2 [file Datasheet1.csv]

SNP	effect_allele.exposure	other_allele.exposure	effect_allele.outcome	other_allele.outcome	beta.exposure	beta.outcome	eaf.exposure	eaf.outcome	remove	palindromic	ambiguous	id.outcome	chr	pos	se.outcome	samplesize.outcome	pval.outcome	outcome	originalname.outcome	outcome.deprecated	mr_keep.outcome	data_source.outcome	proxy.outcome	target_snp.outcome	proxy_snp.outcome	target_a1.outcome	target_a2.outcome	proxy_a1.outcome	proxy_a2.outcome	chr.exposure	pos.exposure	se.exposure	pval.exposure	samplesize.exposure	id.exposure	exposure	mr_keep.exposure	pval_origin.exposure	data_source.exposure	action	mr_keep
rs111887669	A	G	A	G	0.2726	-0.042	0.05627	NA	FALSE	FALSE	FALSE	ebi-a-GCST006061	7	115437139	0.019	537409	0.0266502	Atrial fibrillation || id:ebi-a-GCST006061	Atrial fibrillation	Atrial fibrillation || ||	TRUE	igd	NA	NA	NA	NA	NA	NA	NA	7	115437139	0.0581	2.63027e-06	3301	prot-a-3199	Vascular endothelial growth factor C || id:prot-a-3199	TRUE	reported	igd	1	TRUE
rs114168898	G	A	G	A	-0.6679	0.0799	0.00968	NA	FALSE	FALSE	FALSE	ebi-a-GCST006061	5	170675401	0.0593	537409	0.1782	Atrial fibrillation || id:ebi-a-GCST006061	Atrial fibrillation	Atrial fibrillation || ||	TRUE	igd	NA	NA	NA	NA	NA	NA	NA	5	170675401	0.1405	1.99526e-06	3301	prot-a-3199	Vascular endothelial growth factor C || id:prot-a-3199	TRUE	reported	igd	1	TRUE
rs116357459	G	C	G	C	-0.5026	0.1157	0.01493	NA	FALSE	TRUE	TRUE	ebi-a-GCST006061	2	226189979	0.0406	537409	0.00436697	Atrial fibrillation || id:ebi-a-GCST006061	Atrial fibrillation	Atrial fibrillation || ||	TRUE	igd	NA	NA	NA	NA	NA	NA	NA	2	226189979	0.1002	5.24807e-07	3301	prot-a-3199	Vascular endothelial growth factor C || id:prot-a-3199	TRUE	reported	igd	1	TRUE
rs12533527	T	C	T	C	-0.1699	0.0073	0.13912	NA	FALSE	FALSE	FALSE	ebi-a-GCST006061	7	130626948	0.0098	537409	0.4589	Atrial fibrillation || id:ebi-a-GCST006061	Atrial fibrillation	Atrial fibrillation || ||	TRUE	igd	NA	NA	NA	NA	NA	NA	NA	7	130626948	0.0372	4.89779e-06	3301	prot-a-3199	Vascular endothelial growth factor C || id:prot-a-3199	TRUE	reported	igd	1	TRUE
rs12931961	G	A	G	A	-0.1184	0.0017	0.39774	NA	FALSE	FALSE	FALSE	ebi-a-GCST006061	16	345485	0.0075	537409	0.8193	Atrial fibrillation || id:ebi-a-GCST006061	Atrial fibrillation	Atrial fibrillation || ||	TRUE	igd	NA	NA	NA	NA	NA	NA	NA	16	345485	0.0252	2.69153e-06	3301	prot-a-3199	Vascular endothelial growth factor C || id:prot-a-3199	TRUE	reported	igd	1	TRUE
rs1338055	C	G	C	G	-0.1273	0.0079	0.58054	NA	FALSE	TRUE	TRUE	ebi-a-GCST006061	10	8447148	0.0078	537409	0.312	Atrial fibrillation || id:ebi-a-GCST006061	Atrial fibrillation	Atrial fibrillation || ||	TRUE	igd	NA	NA	NA	NA	NA	NA	NA	10	8447148	0.0266	1.69824e-06	3301	prot-a-3199	Vascular endothelial growth factor C || id:prot-a-3199	TRUE	reported	igd	1	TRUE
rs151064104	A	G	A	G	0.3166	0.0096	0.03759	NA	FALSE	FALSE	FALSE	ebi-a-GCST006061	12	125799997	0.0242	537409	0.6897	Atrial fibrillation || id:ebi-a-GCST006061	Atrial fibrillation	Atrial fibrillation || ||	TRUE	igd	NA	NA	NA	NA	NA	NA	NA	12	125799997	0.0682	3.46737e-06	3301	prot-a-3199	Vascular endothelial growth factor C || id:prot-a-3199	TRUE	reported	igd	1	TRUE
rs41278571	T	C	T	C	1.7416	0.0518	0.01013	NA	FALSE	FALSE	FALSE	ebi-a-GCST006061	4	177650866	0.0429	537409	0.2281	Atrial fibrillation || id:ebi-a-GCST006061	Atrial fibrillation	Atrial fibrillation || ||	TRUE	igd	NA	NA	NA	NA	NA	NA	NA	4	177650866	0.1215	1.34896e-46	3301	prot-a-3199	Vascular endothelial growth factor C || id:prot-a-3199	TRUE	reported	igd	1	TRUE
rs4794828	A	G	A	G	-0.1242	0.0168	0.5099	NA	FALSE	FALSE	FALSE	ebi-a-GCST006061	17	26717268	0.0072	537409	0.0193099	Atrial fibrillation || id:ebi-a-GCST006061	Atrial fibrillation	Atrial fibrillation || ||	TRUE	igd	NA	NA	NA	NA	NA	NA	NA	17	26717268	0.0245	3.80189e-07	3301	prot-a-3199	Vascular endothelial growth factor C || id:prot-a-3199	TRUE	reported	igd	1	TRUE
rs4888529	G	A	G	A	0.1462	0.0107	0.2118	NA	FALSE	FALSE	FALSE	ebi-a-GCST006061	16	76703245	0.0098	537409	0.2752	Atrial fibrillation || id:ebi-a-GCST006061	Atrial fibrillation	Atrial fibrillation || ||	TRUE	igd	NA	NA	NA	NA	NA	NA	NA	16	76703245	0.0306	1.77828e-06	3301	prot-a-3199	Vascular endothelial growth factor C || id:prot-a-3199	TRUE	reported	igd	1	TRUE
rs62143206	T	G	T	G	-0.1469	0.0053	0.2131	NA	FALSE	FALSE	FALSE	ebi-a-GCST006061	19	54326212	0.0097	537409	0.5847	Atrial fibrillation || id:ebi-a-GCST006061	Atrial fibrillation	Atrial fibrillation || ||	TRUE	igd	NA	NA	NA	NA	NA	NA	NA	19	54326212	0.0299	9.33254e-07	3301	prot-a-3199	Vascular endothelial growth factor C || id:prot-a-3199	TRUE	reported	igd	1	TRUE
rs7578733	G	T	G	T	0.509	-0.0158	0.98587	NA	FALSE	FALSE	FALSE	ebi-a-GCST006061	2	149027343	0.0252	537409	0.5303	Atrial fibrillation || id:ebi-a-GCST006061	Atrial fibrillation	Atrial fibrillation || ||	TRUE	igd	NA	NA	NA	NA	NA	NA	NA	2	149027343	0.103	7.76247e-07	3301	prot-a-3199	Vascular endothelial growth factor C || id:prot-a-3199	TRUE	reported	igd	1	TRUE
rs79708272	A	G	A	G	0.4572	0.0224	0.01687	NA	FALSE	FALSE	FALSE	ebi-a-GCST006061	5	73619229	0.0423	537409	0.596	Atrial fibrillation || id:ebi-a-GCST006061	Atrial fibrillation	Atrial fibrillation || ||	TRUE	igd	NA	NA	NA	NA	NA	NA	NA	5	73619229	0.0963	2.04174e-06	3301	prot-a-3199	Vascular endothelial growth factor C || id:prot-a-3199	TRUE	reported	igd	1	TRUE
rs10935473	T	G	T	G	-0.6884	0.0043	0.44405	NA	FALSE	FALSE	FALSE	ebi-a-GCST006061	3	98416900	0.0072	537409	0.5486	Atrial fibrillation || id:ebi-a-GCST006061	Atrial fibrillation	Atrial fibrillation || ||	TRUE	igd	NA	NA	NA	NA	NA	NA	NA	3	98416900	0.022	1e-200	3301	prot-a-1129	Vascular endothelial growth factor receptor 3 || id:prot-a-1129	TRUE	reported	igd	1	TRUE
rs114832008	T	A	T	A	-0.407	0.0129	0.02237	NA	FALSE	TRUE	TRUE	ebi-a-GCST006061	5	104733289	0.0295	537409	0.6623	Atrial fibrillation || id:ebi-a-GCST006061	Atrial fibrillation	Atrial fibrillation || ||	TRUE	igd	NA	NA	NA	NA	NA	NA	NA	5	104733289	0.0865	2.5704e-06	3301	prot-a-1129	Vascular endothelial growth factor receptor 3 || id:prot-a-1129	TRUE	reported	igd	1	TRUE
rs115788968	A	G	A	G	0.2829	0.0084	0.06405	NA	FALSE	FALSE	FALSE	ebi-a-GCST006061	4	804129	0.0203	537409	0.677901	Atrial fibrillation || id:ebi-a-GCST006061	Atrial fibrillation	Atrial fibrillation || ||	TRUE	igd	NA	NA	NA	NA	NA	NA	NA	4	804129	0.0579	1.04713e-06	3301	prot-a-1129	Vascular endothelial growth factor receptor 3 || id:prot-a-1129	TRUE	reported	igd	1	TRUE
rs11883201	G	A	G	A	-0.1207	-0.0167	0.37794	NA	FALSE	FALSE	FALSE	ebi-a-GCST006061	19	39727490	0.0078	537409	0.0307603	Atrial fibrillation || id:ebi-a-GCST006061	Atrial fibrillation	Atrial fibrillation || ||	TRUE	igd	NA	NA	NA	NA	NA	NA	NA	19	39727490	0.0263	4.36516e-06	3301	prot-a-1129	Vascular endothelial growth factor receptor 3 || id:prot-a-1129	TRUE	reported	igd	1	TRUE
rs1262822	T	C	T	C	0.1413	0.0112	0.76619	NA	FALSE	FALSE	FALSE	ebi-a-GCST006061	10	6659181	0.0085	537409	0.1842	Atrial fibrillation || id:ebi-a-GCST006061	Atrial fibrillation	Atrial fibrillation || ||	TRUE	igd	TRUE	rs1262822	rs12767208	C	T	T	G	10	6658818	0.0291	1.25893e-06	3301	prot-a-1129	Vascular endothelial growth factor receptor 3 || id:prot-a-1129	TRUE	reported	igd	1	TRUE
rs141284505	C	T	C	T	-0.4425	0.0126	0.01962	NA	FALSE	FALSE	FALSE	ebi-a-GCST006061	6	146354580	0.0429	537409	0.768399	Atrial fibrillation || id:ebi-a-GCST006061	Atrial fibrillation	Atrial fibrillation || ||	TRUE	igd	NA	NA	NA	NA	NA	NA	NA	6	146354580	0.0949	3.0903e-06	3301	prot-a-1129	Vascular endothelial growth factor receptor 3 || id:prot-a-1129	TRUE	reported	igd	1	TRUE
rs149492105	A	G	A	G	-0.8275	0.0619	0.0067	NA	FALSE	FALSE	FALSE	ebi-a-GCST006061	13	113425705	0.0662	537409	0.35	Atrial fibrillation || id:ebi-a-GCST006061	Atrial fibrillation	Atrial fibrillation || ||	TRUE	igd	NA	NA	NA	NA	NA	NA	NA	13	113425705	0.172	1.47911e-06	3301	prot-a-1129	Vascular endothelial growth factor receptor 3 || id:prot-a-1129	TRUE	reported	igd	1	TRUE
rs17209504	T	G	T	G	-0.334	0.0257	0.03756	NA	FALSE	FALSE	FALSE	ebi-a-GCST006061	22	19608645	0.022	537409	0.2428	Atrial fibrillation || id:ebi-a-GCST006061	Atrial fibrillation	Atrial fibrillation || ||	TRUE	igd	NA	NA	NA	NA	NA	NA	NA	22	19608645	0.0677	8.12831e-07	3301	prot-a-1129	Vascular endothelial growth factor receptor 3 || id:prot-a-1129	TRUE	reported	igd	1	TRUE
rs2192744	T	C	T	C	-0.1219	3e-04	0.65061	NA	FALSE	FALSE	FALSE	ebi-a-GCST006061	7	12123472	0.0074	537409	0.9631	Atrial fibrillation || id:ebi-a-GCST006061	Atrial fibrillation	Atrial fibrillation || ||	TRUE	igd	NA	NA	NA	NA	NA	NA	NA	7	12123472	0.0261	3.0903e-06	3301	prot-a-1129	Vascular endothelial growth factor receptor 3 || id:prot-a-1129	TRUE	reported	igd	1	TRUE
rs28535575	T	C	T	C	-0.2051	0.0216	0.09177	NA	FALSE	FALSE	FALSE	ebi-a-GCST006061	4	152934724	0.0125	537409	0.0821391	Atrial fibrillation || id:ebi-a-GCST006061	Atrial fibrillation	Atrial fibrillation || ||	TRUE	igd	NA	NA	NA	NA	NA	NA	NA	4	152934724	0.0435	2.45471e-06	3301	prot-a-1129	Vascular endothelial growth factor receptor 3 || id:prot-a-1129	TRUE	reported	igd	1	TRUE
rs34221241	C	T	C	T	-0.363	-0.0176	0.10429	NA	FALSE	FALSE	FALSE	ebi-a-GCST006061	5	180057293	0.0131	537409	0.1776	Atrial fibrillation || id:ebi-a-GCST006061	Atrial fibrillation	Atrial fibrillation || ||	TRUE	igd	NA	NA	NA	NA	NA	NA	NA	5	180057293	0.0401	1.54882e-19	3301	prot-a-1129	Vascular endothelial growth factor receptor 3 || id:prot-a-1129	TRUE	reported	igd	1	TRUE
rs4085361	A	G	A	G	0.123	-0.0087	0.35008	NA	FALSE	FALSE	FALSE	ebi-a-GCST006061	11	107462895	0.0077	537409	0.2545	Atrial fibrillation || id:ebi-a-GCST006061	Atrial fibrillation	Atrial fibrillation || ||	TRUE	igd	NA	NA	NA	NA	NA	NA	NA	11	107462895	0.0264	3.0903e-06	3301	prot-a-1129	Vascular endothelial growth factor receptor 3 || id:prot-a-1129	TRUE	reported	igd	1	TRUE
rs4959963	A	T	A	T	-0.3383	0.0053	0.03953	NA	FALSE	TRUE	TRUE	ebi-a-GCST006061	6	4423384	0.0229	537409	0.8161	Atrial fibrillation || id:ebi-a-GCST006061	Atrial fibrillation	Atrial fibrillation || ||	TRUE	igd	NA	NA	NA	NA	NA	NA	NA	6	4423384	0.0681	6.76083e-07	3301	prot-a-1129	Vascular endothelial growth factor receptor 3 || id:prot-a-1129	TRUE	reported	igd	1	TRUE
rs61868114	A	G	A	G	0.1425	-0.0053	0.22477	NA	FALSE	FALSE	FALSE	ebi-a-GCST006061	10	87165390	0.009	537409	0.552	Atrial fibrillation || id:ebi-a-GCST006061	Atrial fibrillation	Atrial fibrillation || ||	TRUE	igd	NA	NA	NA	NA	NA	NA	NA	10	87165390	0.0306	3.16228e-06	3301	prot-a-1129	Vascular endothelial growth factor receptor 3 || id:prot-a-1129	TRUE	reported	igd	1	TRUE
rs61918696	G	A	G	A	-0.1458	-0.0108	0.20417	NA	FALSE	FALSE	FALSE	ebi-a-GCST006061	12	1141906	0.0094	537409	0.251	Atrial fibrillation || id:ebi-a-GCST006061	Atrial fibrillation	Atrial fibrillation || ||	TRUE	igd	NA	NA	NA	NA	NA	NA	NA	12	1141906	0.0307	2.0893e-06	3301	prot-a-1129	Vascular endothelial growth factor receptor 3 || id:prot-a-1129	TRUE	reported	igd	1	TRUE
rs7610150	T	C	T	C	0.3166	0.0049	0.03513	NA	FALSE	FALSE	FALSE	ebi-a-GCST006061	3	178381679	0.0197	537409	0.8029	Atrial fibrillation || id:ebi-a-GCST006061	Atrial fibrillation	Atrial fibrillation || ||	TRUE	igd	NA	NA	NA	NA	NA	NA	NA	3	178381679	0.0675	2.75423e-06	3301	prot-a-1129	Vascular endothelial growth factor receptor 3 || id:prot-a-1129	TRUE	reported	igd	1	TRUE
rs7774312	G	A	G	A	-0.1562	0.0016	0.19902	NA	FALSE	FALSE	FALSE	ebi-a-GCST006061	6	135130177	0.0092	537409	0.8622	Atrial fibrillation || id:ebi-a-GCST006061	Atrial fibrillation	Atrial fibrillation || ||	TRUE	igd	NA	NA	NA	NA	NA	NA	NA	6	135130177	0.0322	1.23027e-06	3301	prot-a-1129	Vascular endothelial growth factor receptor 3 || id:prot-a-1129	TRUE	reported	igd	1	TRUE
rs7818892	A	T	A	T	-0.1457	1e-04	0.26703	NA	FALSE	TRUE	TRUE	ebi-a-GCST006061	8	56072992	0.0079	537409	0.9929	Atrial fibrillation || id:ebi-a-GCST006061	Atrial fibrillation	Atrial fibrillation || ||	TRUE	igd	NA	NA	NA	NA	NA	NA	NA	8	56072992	0.0284	2.75423e-07	3301	prot-a-1129	Vascular endothelial growth factor receptor 3 || id:prot-a-1129	TRUE	reported	igd	1	TRUE
rs78874152	G	A	G	A	-0.1184	0.0064	0.53891	NA	FALSE	FALSE	FALSE	ebi-a-GCST006061	2	147066599	0.0073	537409	0.3769	Atrial fibrillation || id:ebi-a-GCST006061	Atrial fibrillation	Atrial fibrillation || ||	TRUE	igd	NA	NA	NA	NA	NA	NA	NA	2	147066599	0.0257	4.2658e-06	3301	prot-a-1129	Vascular endothelial growth factor receptor 3 || id:prot-a-1129	TRUE	reported	igd	1	TRUE
rs9264597	G	A	G	A	-0.1231	-0.0197	0.63819	NA	FALSE	FALSE	FALSE	ebi-a-GCST006061	6	31238524	0.0082	537409	0.01617	Atrial fibrillation || id:ebi-a-GCST006061	Atrial fibrillation	Atrial fibrillation || ||	TRUE	igd	TRUE	rs9264597	rs9264645	A	G	G	A	6	31237233	0.0261	2.39883e-06	3301	prot-a-1129	Vascular endothelial growth factor receptor 3 || id:prot-a-1129	TRUE	reported	igd	1	TRUE
rs10982156	A	T	A	T	-0.1035	-0.0166	0.0761	NA	FALSE	TRUE	TRUE	ebi-a-GCST006061	9	117088064	0.0155	537409	0.2848	Atrial fibrillation || id:ebi-a-GCST006061	Atrial fibrillation	Atrial fibrillation || ||	TRUE	igd	NA	NA	NA	NA	NA	NA	NA	9	117088064	0.0224	3.98098e-06	21758	ebi-a-GCST90012069	Vascular endothelial growth factor D levels || id:ebi-a-GCST90012069	TRUE	reported	igd	1	TRUE
rs11070561	T	G	T	G	0.0529	0.0093	0.3185	NA	FALSE	FALSE	FALSE	ebi-a-GCST006061	15	47305540	0.0077	537409	0.2265	Atrial fibrillation || id:ebi-a-GCST006061	Atrial fibrillation	Atrial fibrillation || ||	TRUE	igd	NA	NA	NA	NA	NA	NA	NA	15	47305540	0.0116	4.80297e-06	21758	ebi-a-GCST90012069	Vascular endothelial growth factor D levels || id:ebi-a-GCST90012069	TRUE	reported	igd	1	TRUE
rs11073298	A	G	A	G	0.0541	0.0076	0.4571	NA	FALSE	FALSE	FALSE	ebi-a-GCST006061	15	38456255	0.0071	537409	0.2817	Atrial fibrillation || id:ebi-a-GCST006061	Atrial fibrillation	Atrial fibrillation || ||	TRUE	igd	NA	NA	NA	NA	NA	NA	NA	15	38456255	0.0106	3.46897e-07	21758	ebi-a-GCST90012069	Vascular endothelial growth factor D levels || id:ebi-a-GCST90012069	TRUE	reported	igd	1	TRUE
rs113600028	A	G	A	G	0.1821	0.0175	0.0282	NA	FALSE	FALSE	FALSE	ebi-a-GCST006061	16	27178934	0.0229	537409	0.4447	Atrial fibrillation || id:ebi-a-GCST006061	Atrial fibrillation	Atrial fibrillation || ||	TRUE	igd	NA	NA	NA	NA	NA	NA	NA	16	27178934	0.0365	5.90296e-07	21758	ebi-a-GCST90012069	Vascular endothelial growth factor D levels || id:ebi-a-GCST90012069	TRUE	reported	igd	1	TRUE
rs115401860	G	A	G	A	-0.1429	0.015	0.0391	NA	FALSE	FALSE	FALSE	ebi-a-GCST006061	1	92362377	0.0235	537409	0.522701	Atrial fibrillation || id:ebi-a-GCST006061	Atrial fibrillation	Atrial fibrillation || ||	TRUE	igd	NA	NA	NA	NA	NA	NA	NA	1	92362377	0.0296	1.34301e-06	21758	ebi-a-GCST90012069	Vascular endothelial growth factor D levels || id:ebi-a-GCST90012069	TRUE	reported	igd	1	TRUE
rs117083709	A	C	A	C	-0.1897	0.0447	0.0229	NA	FALSE	FALSE	FALSE	ebi-a-GCST006061	18	7256329	0.0316	537409	0.1566	Atrial fibrillation || id:ebi-a-GCST006061	Atrial fibrillation	Atrial fibrillation || ||	TRUE	igd	NA	NA	NA	NA	NA	NA	NA	18	7256329	0.041	3.64704e-06	21758	ebi-a-GCST90012069	Vascular endothelial growth factor D levels || id:ebi-a-GCST90012069	TRUE	reported	igd	1	TRUE
rs117836319	A	G	A	G	0.2285	0.0092	0.0188	NA	FALSE	FALSE	FALSE	ebi-a-GCST006061	14	89959016	0.041	537409	0.8225	Atrial fibrillation || id:ebi-a-GCST006061	Atrial fibrillation	Atrial fibrillation || ||	TRUE	igd	NA	NA	NA	NA	NA	NA	NA	14	89959016	0.0494	3.82402e-06	21758	ebi-a-GCST90012069	Vascular endothelial growth factor D levels || id:ebi-a-GCST90012069	TRUE	reported	igd	1	TRUE
rs12499527	T	G	T	G	0.115	0.0184	0.0718	NA	FALSE	FALSE	FALSE	ebi-a-GCST006061	4	10137711	0.0132	537409	0.1618	Atrial fibrillation || id:ebi-a-GCST006061	Atrial fibrillation	Atrial fibrillation || ||	TRUE	igd	TRUE	rs12499527	rs16893993	T	G	A	C	4	10130363	0.0231	6.45194e-07	21758	ebi-a-GCST90012069	Vascular endothelial growth factor D levels || id:ebi-a-GCST90012069	TRUE	reported	igd	1	TRUE
rs1275692	T	C	T	C	0.0627	-0.0049	0.7864	NA	FALSE	FALSE	FALSE	ebi-a-GCST006061	14	69816626	0.0087	537409	0.5771	Atrial fibrillation || id:ebi-a-GCST006061	Atrial fibrillation	Atrial fibrillation || ||	TRUE	igd	NA	NA	NA	NA	NA	NA	NA	14	69816626	0.0135	3.25597e-06	21758	ebi-a-GCST90012069	Vascular endothelial growth factor D levels || id:ebi-a-GCST90012069	TRUE	reported	igd	1	TRUE
rs1359017	T	A	T	A	-0.0742	-0.0155	0.1612	NA	FALSE	TRUE	TRUE	ebi-a-GCST006061	6	82432344	0.0099	537409	0.1168	Atrial fibrillation || id:ebi-a-GCST006061	Atrial fibrillation	Atrial fibrillation || ||	TRUE	igd	NA	NA	NA	NA	NA	NA	NA	6	82432344	0.0148	5.54102e-07	21758	ebi-a-GCST90012069	Vascular endothelial growth factor D levels || id:ebi-a-GCST90012069	TRUE	reported	igd	1	TRUE
rs139327758	A	G	A	G	-0.5401	0.0083	0.0156	NA	FALSE	FALSE	FALSE	ebi-a-GCST006061	10	104644912	0.1263	537409	0.9474	Atrial fibrillation || id:ebi-a-GCST006061	Atrial fibrillation	Atrial fibrillation || ||	TRUE	igd	NA	NA	NA	NA	NA	NA	NA	10	104644912	0.1064	3.86696e-07	21758	ebi-a-GCST90012069	Vascular endothelial growth factor D levels || id:ebi-a-GCST90012069	TRUE	reported	igd	1	TRUE
rs145036476	C	G	C	G	0.1058	0.0403	0.085	NA	FALSE	TRUE	TRUE	ebi-a-GCST006061	1	173124443	0.0145	537409	0.00544302	Atrial fibrillation || id:ebi-a-GCST006061	Atrial fibrillation	Atrial fibrillation || ||	TRUE	igd	NA	NA	NA	NA	NA	NA	NA	1	173124443	0.0204	2.03301e-07	21758	ebi-a-GCST90012069	Vascular endothelial growth factor D levels || id:ebi-a-GCST90012069	TRUE	reported	igd	1	TRUE
rs1586904	A	G	A	G	0.0556	0.0118	0.3157	NA	FALSE	FALSE	FALSE	ebi-a-GCST006061	4	45897287	0.0078	537409	0.1288	Atrial fibrillation || id:ebi-a-GCST006061	Atrial fibrillation	Atrial fibrillation || ||	TRUE	igd	NA	NA	NA	NA	NA	NA	NA	4	45897287	0.0121	4.77397e-06	21758	ebi-a-GCST90012069	Vascular endothelial growth factor D levels || id:ebi-a-GCST90012069	TRUE	reported	igd	1	TRUE
rs1873849	T	C	T	C	-0.154	-0.0022	0.0479	NA	FALSE	FALSE	FALSE	ebi-a-GCST006061	3	4625632	0.0171	537409	0.8975	Atrial fibrillation || id:ebi-a-GCST006061	Atrial fibrillation	Atrial fibrillation || ||	TRUE	igd	NA	NA	NA	NA	NA	NA	NA	3	4625632	0.0334	3.95303e-06	21758	ebi-a-GCST90012069	Vascular endothelial growth factor D levels || id:ebi-a-GCST90012069	TRUE	reported	igd	1	TRUE
rs2731673	C	T	C	T	0.0813	0.0041	0.733	NA	FALSE	FALSE	FALSE	ebi-a-GCST006061	5	176839898	0.0083	537409	0.6183	Atrial fibrillation || id:ebi-a-GCST006061	Atrial fibrillation	Atrial fibrillation || ||	TRUE	igd	NA	NA	NA	NA	NA	NA	NA	5	176839898	0.0116	1.95794e-12	21758	ebi-a-GCST90012069	Vascular endothelial growth factor D levels || id:ebi-a-GCST90012069	TRUE	reported	igd	1	TRUE
rs3733402	A	G	A	G	0.1907	0.0203	0.5185	NA	FALSE	FALSE	FALSE	ebi-a-GCST006061	4	187158034	0.0071	537409	0.00400304	Atrial fibrillation || id:ebi-a-GCST006061	Atrial fibrillation	Atrial fibrillation || ||	TRUE	igd	NA	NA	NA	NA	NA	NA	NA	4	187158034	0.0112	3.37287e-65	21758	ebi-a-GCST90012069	Vascular endothelial growth factor D levels || id:ebi-a-GCST90012069	TRUE	reported	igd	1	TRUE
rs3776932	G	T	G	T	-0.071	-0.0097	0.208	NA	FALSE	FALSE	FALSE	ebi-a-GCST006061	5	109185988	0.0091	537409	0.2862	Atrial fibrillation || id:ebi-a-GCST006061	Atrial fibrillation	Atrial fibrillation || ||	TRUE	igd	NA	NA	NA	NA	NA	NA	NA	5	109185988	0.0132	7.24303e-08	21758	ebi-a-GCST90012069	Vascular endothelial growth factor D levels || id:ebi-a-GCST90012069	TRUE	reported	igd	1	TRUE
rs4858918	A	G	A	G	0.0554	-0.0106	0.3467	NA	FALSE	FALSE	FALSE	ebi-a-GCST006061	3	162362330	0.0075	537409	0.1582	Atrial fibrillation || id:ebi-a-GCST006061	Atrial fibrillation	Atrial fibrillation || ||	TRUE	igd	NA	NA	NA	NA	NA	NA	NA	3	162362330	0.0109	3.41499e-07	21758	ebi-a-GCST90012069	Vascular endothelial growth factor D levels || id:ebi-a-GCST90012069	TRUE	reported	igd	1	TRUE
rs5030073	G	A	G	A	0.0987	0.0019	0.4249	NA	FALSE	FALSE	FALSE	ebi-a-GCST006061	3	186455788	0.0072	537409	0.7954	Atrial fibrillation || id:ebi-a-GCST006061	Atrial fibrillation	Atrial fibrillation || ||	TRUE	igd	NA	NA	NA	NA	NA	NA	NA	3	186455788	0.0109	1.43516e-19	21758	ebi-a-GCST90012069	Vascular endothelial growth factor D levels || id:ebi-a-GCST90012069	TRUE	reported	igd	1	TRUE
rs56278466	G	T	G	T	0.0715	0.0011	0.5291	NA	FALSE	FALSE	FALSE	ebi-a-GCST006061	10	17875857	0.0096	537409	0.9124	Atrial fibrillation || id:ebi-a-GCST006061	Atrial fibrillation	Atrial fibrillation || ||	TRUE	igd	NA	NA	NA	NA	NA	NA	NA	10	17875857	0.0147	1.102e-06	21758	ebi-a-GCST90012069	Vascular endothelial growth factor D levels || id:ebi-a-GCST90012069	TRUE	reported	igd	1	TRUE
rs62169549	A	G	A	G	0.085	0.0028	0.1055	NA	FALSE	FALSE	FALSE	ebi-a-GCST006061	2	148763610	0.0119	537409	0.8163	Atrial fibrillation || id:ebi-a-GCST006061	Atrial fibrillation	Atrial fibrillation || ||	TRUE	igd	NA	NA	NA	NA	NA	NA	NA	2	148763610	0.0179	2.15501e-06	21758	ebi-a-GCST90012069	Vascular endothelial growth factor D levels || id:ebi-a-GCST90012069	TRUE	reported	igd	1	TRUE
rs6930981	C	T	C	T	-0.0481	-0.0061	0.4422	NA	FALSE	FALSE	FALSE	ebi-a-GCST006061	6	32826450	0.0072	537409	0.392	Atrial fibrillation || id:ebi-a-GCST006061	Atrial fibrillation	Atrial fibrillation || ||	TRUE	igd	NA	NA	NA	NA	NA	NA	NA	6	32826450	0.0105	4.88405e-06	21758	ebi-a-GCST90012069	Vascular endothelial growth factor D levels || id:ebi-a-GCST90012069	TRUE	reported	igd	1	TRUE
rs7178801	G	A	G	A	-0.0628	-0.0041	0.3266	NA	FALSE	FALSE	FALSE	ebi-a-GCST006061	15	101895928	0.0076	537409	0.5855	Atrial fibrillation || id:ebi-a-GCST006061	Atrial fibrillation	Atrial fibrillation || ||	TRUE	igd	NA	NA	NA	NA	NA	NA	NA	15	101895928	0.0115	4.43098e-08	21758	ebi-a-GCST90012069	Vascular endothelial growth factor D levels || id:ebi-a-GCST90012069	TRUE	reported	igd	1	TRUE
rs72777691	G	C	G	C	-0.1295	0.0066	0.0527	NA	FALSE	TRUE	TRUE	ebi-a-GCST006061	10	11732240	0.0191	537409	0.7289	Atrial fibrillation || id:ebi-a-GCST006061	Atrial fibrillation	Atrial fibrillation || ||	TRUE	igd	NA	NA	NA	NA	NA	NA	NA	10	11732240	0.0281	4.15203e-06	21758	ebi-a-GCST90012069	Vascular endothelial growth factor D levels || id:ebi-a-GCST90012069	TRUE	reported	igd	1	TRUE
rs74443371	A	G	A	G	0.2369	0.0358	0.0171	NA	FALSE	FALSE	FALSE	ebi-a-GCST006061	12	16604846	0.0397	537409	0.3667	Atrial fibrillation || id:ebi-a-GCST006061	Atrial fibrillation	Atrial fibrillation || ||	TRUE	igd	NA	NA	NA	NA	NA	NA	NA	12	16604846	0.0501	2.30898e-06	21758	ebi-a-GCST90012069	Vascular endothelial growth factor D levels || id:ebi-a-GCST90012069	TRUE	reported	igd	1	TRUE
rs77234133	A	T	A	T	0.1469	-0.0044	0.0527	NA	FALSE	TRUE	TRUE	ebi-a-GCST006061	18	7092815	0.0207	537409	0.8315	Atrial fibrillation || id:ebi-a-GCST006061	Atrial fibrillation	Atrial fibrillation || ||	TRUE	igd	NA	NA	NA	NA	NA	NA	NA	18	7092815	0.0316	3.43297e-06	21758	ebi-a-GCST90012069	Vascular endothelial growth factor D levels || id:ebi-a-GCST90012069	TRUE	reported	igd	1	TRUE
rs8191416	A	C	A	C	0.2217	0.0215	0.0193	NA	FALSE	FALSE	FALSE	ebi-a-GCST006061	19	34884857	0.0372	537409	0.5637	Atrial fibrillation || id:ebi-a-GCST006061	Atrial fibrillation	Atrial fibrillation || ||	TRUE	igd	NA	NA	NA	NA	NA	NA	NA	19	34884857	0.0465	1.91501e-06	21758	ebi-a-GCST90012069	Vascular endothelial growth factor D levels || id:ebi-a-GCST90012069	TRUE	reported	igd	1	TRUE
rs10822155	A	C	A	C	0.0749	0.0472	0.4132	NA	FALSE	FALSE	FALSE	ebi-a-GCST006061	10	65071215	0.0072	537409	4.62168e-11	Atrial fibrillation || id:ebi-a-GCST006061	Atrial fibrillation	Atrial fibrillation || ||	TRUE	igd	NA	NA	NA	NA	NA	NA	NA	10	65071215	0.0111	1.23509e-11	21758	ebi-a-GCST90011995	Vascular endothelial growth factor levels || id:ebi-a-GCST90011995	TRUE	reported	igd	1	TRUE
rs114694170	C	T	C	T	0.1548	-0.0053	0.0513	NA	FALSE	FALSE	FALSE	ebi-a-GCST006061	5	88180196	0.0175	537409	0.7624	Atrial fibrillation || id:ebi-a-GCST006061	Atrial fibrillation	Atrial fibrillation || ||	TRUE	igd	NA	NA	NA	NA	NA	NA	NA	5	88180196	0.0297	1.852e-07	21758	ebi-a-GCST90011995	Vascular endothelial growth factor levels || id:ebi-a-GCST90011995	TRUE	reported	igd	1	TRUE
rs11673125	T	C	T	C	-0.0698	0.002	0.2955	NA	FALSE	FALSE	FALSE	ebi-a-GCST006061	19	14763748	0.0079	537409	0.802	Atrial fibrillation || id:ebi-a-GCST006061	Atrial fibrillation	Atrial fibrillation || ||	TRUE	igd	NA	NA	NA	NA	NA	NA	NA	19	14763748	0.0132	1.26401e-07	21758	ebi-a-GCST90011995	Vascular endothelial growth factor levels || id:ebi-a-GCST90011995	TRUE	reported	igd	1	TRUE
rs117446355	T	C	T	C	-0.1363	-0.0097	0.0613	NA	FALSE	FALSE	FALSE	ebi-a-GCST006061	7	141930418	0.0185	537409	0.600101	Atrial fibrillation || id:ebi-a-GCST006061	Atrial fibrillation	Atrial fibrillation || ||	TRUE	igd	NA	NA	NA	NA	NA	NA	NA	7	141930418	0.0296	4.03896e-06	21758	ebi-a-GCST90011995	Vascular endothelial growth factor levels || id:ebi-a-GCST90011995	TRUE	reported	igd	1	TRUE
rs138648222	C	G	C	G	0.1934	0.0067	0.0249	NA	FALSE	TRUE	TRUE	ebi-a-GCST006061	13	29335624	0.0254	537409	0.7931	Atrial fibrillation || id:ebi-a-GCST006061	Atrial fibrillation	Atrial fibrillation || ||	TRUE	igd	NA	NA	NA	NA	NA	NA	NA	13	29335624	0.0418	3.71202e-06	21758	ebi-a-GCST90011995	Vascular endothelial growth factor levels || id:ebi-a-GCST90011995	TRUE	reported	igd	1	TRUE
rs188714436	G	A	G	A	-0.2672	0.072	0.0201	NA	FALSE	FALSE	FALSE	ebi-a-GCST006061	3	164947409	0.048	537409	0.134	Atrial fibrillation || id:ebi-a-GCST006061	Atrial fibrillation	Atrial fibrillation || ||	TRUE	igd	NA	NA	NA	NA	NA	NA	NA	3	164947409	0.0568	2.53303e-06	21758	ebi-a-GCST90011995	Vascular endothelial growth factor levels || id:ebi-a-GCST90011995	TRUE	reported	igd	1	TRUE
rs1891931	T	G	T	G	0.0568	0.0077	0.6918	NA	FALSE	FALSE	FALSE	ebi-a-GCST006061	1	165160578	0.008	537409	0.3399	Atrial fibrillation || id:ebi-a-GCST006061	Atrial fibrillation	Atrial fibrillation || ||	TRUE	igd	NA	NA	NA	NA	NA	NA	NA	1	165160578	0.0124	4.86105e-06	21758	ebi-a-GCST90011995	Vascular endothelial growth factor levels || id:ebi-a-GCST90011995	TRUE	reported	igd	1	TRUE
rs193255470	T	C	T	C	0.2704	-0.0443	0.0186	NA	FALSE	FALSE	FALSE	ebi-a-GCST006061	17	56137420	0.0403	537409	0.2712	Atrial fibrillation || id:ebi-a-GCST006061	Atrial fibrillation	Atrial fibrillation || ||	TRUE	igd	NA	NA	NA	NA	NA	NA	NA	17	56137420	0.0584	3.65797e-06	21758	ebi-a-GCST90011995	Vascular endothelial growth factor levels || id:ebi-a-GCST90011995	TRUE	reported	igd	1	TRUE
rs2145600	G	C	G	C	-0.0612	-0.0038	0.7368	NA	FALSE	TRUE	TRUE	ebi-a-GCST006061	14	58750902	0.0084	537409	0.6487	Atrial fibrillation || id:ebi-a-GCST006061	Atrial fibrillation	Atrial fibrillation || ||	TRUE	igd	NA	NA	NA	NA	NA	NA	NA	14	58750902	0.0134	4.97496e-06	21758	ebi-a-GCST90011995	Vascular endothelial growth factor levels || id:ebi-a-GCST90011995	TRUE	reported	igd	1	TRUE
rs28678108	G	A	G	A	-0.0599	0.0108	0.4394	NA	FALSE	FALSE	FALSE	ebi-a-GCST006061	4	94990661	0.0073	537409	0.1387	Atrial fibrillation || id:ebi-a-GCST006061	Atrial fibrillation	Atrial fibrillation || ||	TRUE	igd	NA	NA	NA	NA	NA	NA	NA	4	94990661	0.0125	1.59401e-06	21758	ebi-a-GCST90011995	Vascular endothelial growth factor levels || id:ebi-a-GCST90011995	TRUE	reported	igd	1	TRUE
rs35971620	C	T	C	T	0.0802	0.0012	0.1695	NA	FALSE	FALSE	FALSE	ebi-a-GCST006061	5	122174056	0.0093	537409	0.8933	Atrial fibrillation || id:ebi-a-GCST006061	Atrial fibrillation	Atrial fibrillation || ||	TRUE	igd	NA	NA	NA	NA	NA	NA	NA	5	122174056	0.0149	8.04192e-08	21758	ebi-a-GCST90011995	Vascular endothelial growth factor levels || id:ebi-a-GCST90011995	TRUE	reported	igd	1	TRUE
rs58363313	A	G	A	G	0.0871	-0.0068	0.148	NA	FALSE	FALSE	FALSE	ebi-a-GCST006061	7	30172539	0.0104	537409	0.517201	Atrial fibrillation || id:ebi-a-GCST006061	Atrial fibrillation	Atrial fibrillation || ||	TRUE	igd	NA	NA	NA	NA	NA	NA	NA	7	30172539	0.0184	2.19999e-06	21758	ebi-a-GCST90011995	Vascular endothelial growth factor levels || id:ebi-a-GCST90011995	TRUE	reported	igd	1	TRUE
rs61818787	C	T	C	T	0.0862	0.0084	0.1896	NA	FALSE	FALSE	FALSE	ebi-a-GCST006061	1	190376438	0.0092	537409	0.3609	Atrial fibrillation || id:ebi-a-GCST006061	Atrial fibrillation	Atrial fibrillation || ||	TRUE	igd	NA	NA	NA	NA	NA	NA	NA	1	190376438	0.0155	3.00802e-08	21758	ebi-a-GCST90011995	Vascular endothelial growth factor levels || id:ebi-a-GCST90011995	TRUE	reported	igd	1	TRUE
rs62401205	A	C	A	C	-0.2071	0.0144	0.0447	NA	FALSE	FALSE	FALSE	ebi-a-GCST006061	6	43855489	0.0238	537409	0.5447	Atrial fibrillation || id:ebi-a-GCST006061	Atrial fibrillation	Atrial fibrillation || ||	TRUE	igd	NA	NA	NA	NA	NA	NA	NA	6	43855489	0.0349	3.04103e-09	21758	ebi-a-GCST90011995	Vascular endothelial growth factor levels || id:ebi-a-GCST90011995	TRUE	reported	igd	1	TRUE
rs6475938	T	A	T	A	-0.141	2e-04	0.45	NA	FALSE	TRUE	TRUE	ebi-a-GCST006061	9	2691186	0.0071	537409	0.9745	Atrial fibrillation || id:ebi-a-GCST006061	Atrial fibrillation	Atrial fibrillation || ||	TRUE	igd	TRUE	rs6475938	rs10738760	T	A	G	A	9	2687795	0.0137	8.17147e-25	21758	ebi-a-GCST90011995	Vascular endothelial growth factor levels || id:ebi-a-GCST90011995	TRUE	reported	igd	1	TRUE
rs6921438	A	G	A	G	-0.4456	-0.008	0.4874	NA	FALSE	FALSE	FALSE	ebi-a-GCST006061	6	43925607	0.0072	537409	0.2632	Atrial fibrillation || id:ebi-a-GCST006061	Atrial fibrillation	Atrial fibrillation || ||	TRUE	igd	NA	NA	NA	NA	NA	NA	NA	6	43925607	0.012	1e-200	21758	ebi-a-GCST90011995	Vascular endothelial growth factor levels || id:ebi-a-GCST90011995	TRUE	reported	igd	1	TRUE
rs6993770	T	A	T	A	-0.1494	-0.0187	0.2676	NA	FALSE	TRUE	TRUE	ebi-a-GCST006061	8	106581528	0.0078	537409	0.0167001	Atrial fibrillation || id:ebi-a-GCST006061	Atrial fibrillation	Atrial fibrillation || ||	TRUE	igd	NA	NA	NA	NA	NA	NA	NA	8	106581528	0.0124	1.69005e-33	21758	ebi-a-GCST90011995	Vascular endothelial growth factor levels || id:ebi-a-GCST90011995	TRUE	reported	igd	1	TRUE
rs77598691	A	G	A	G	0.2776	-0.0131	0.0177	NA	FALSE	FALSE	FALSE	ebi-a-GCST006061	1	211870175	0.0337	537409	0.697999	Atrial fibrillation || id:ebi-a-GCST006061	Atrial fibrillation	Atrial fibrillation || ||	TRUE	igd	NA	NA	NA	NA	NA	NA	NA	1	211870175	0.0585	2.121e-06	21758	ebi-a-GCST90011995	Vascular endothelial growth factor levels || id:ebi-a-GCST90011995	TRUE	reported	igd	1	TRUE
rs9472184	G	A	G	A	0.0641	0.0108	0.4826	NA	FALSE	FALSE	FALSE	ebi-a-GCST006061	6	43940269	0.0077	537409	0.1619	Atrial fibrillation || id:ebi-a-GCST006061	Atrial fibrillation	Atrial fibrillation || ||	TRUE	igd	NA	NA	NA	NA	NA	NA	NA	6	43940269	0.0129	6.47098e-07	21758	ebi-a-GCST90011995	Vascular endothelial growth factor levels || id:ebi-a-GCST90011995	TRUE	reported	igd	1	TRUE
rs10971942	C	A	C	A	-0.1197	-0.0068	0.52169	NA	FALSE	FALSE	FALSE	ebi-a-GCST006061	9	34127763	0.0073	537409	0.3563	Atrial fibrillation || id:ebi-a-GCST006061	Atrial fibrillation	Atrial fibrillation || ||	TRUE	igd	NA	NA	NA	NA	NA	NA	NA	9	34127763	0.0248	1.34896e-06	3301	prot-a-3198	Vascular endothelial growth factor A || id:prot-a-3198	TRUE	reported	igd	1	TRUE
rs118100439	T	G	T	G	0.4437	0.0499	0.02449	NA	FALSE	FALSE	FALSE	ebi-a-GCST006061	14	65780997	0.0324	537409	0.1236	Atrial fibrillation || id:ebi-a-GCST006061	Atrial fibrillation	Atrial fibrillation || ||	TRUE	igd	NA	NA	NA	NA	NA	NA	NA	14	65780997	0.0886	5.49541e-07	3301	prot-a-3198	Vascular endothelial growth factor A || id:prot-a-3198	TRUE	reported	igd	1	TRUE
rs145744292	G	T	G	T	-0.4198	-0.0028	0.03054	NA	FALSE	FALSE	FALSE	ebi-a-GCST006061	6	134351323	0.0322	537409	0.9314	Atrial fibrillation || id:ebi-a-GCST006061	Atrial fibrillation	Atrial fibrillation || ||	TRUE	igd	NA	NA	NA	NA	NA	NA	NA	6	134351323	0.0806	1.90546e-07	3301	prot-a-3198	Vascular endothelial growth factor A || id:prot-a-3198	TRUE	reported	igd	1	TRUE
rs148228879	T	C	T	C	0.5316	0.0312	0.01381	NA	FALSE	FALSE	FALSE	ebi-a-GCST006061	2	155421821	0.0476	537409	0.5131	Atrial fibrillation || id:ebi-a-GCST006061	Atrial fibrillation	Atrial fibrillation || ||	TRUE	igd	NA	NA	NA	NA	NA	NA	NA	2	155421821	0.1141	3.16228e-06	3301	prot-a-3198	Vascular endothelial growth factor A || id:prot-a-3198	TRUE	reported	igd	1	TRUE
rs149771188	T	C	T	C	0.3421	0.0012	0.04115	NA	FALSE	FALSE	FALSE	ebi-a-GCST006061	1	112443435	0.0203	537409	0.9512	Atrial fibrillation || id:ebi-a-GCST006061	Atrial fibrillation	Atrial fibrillation || ||	TRUE	igd	NA	NA	NA	NA	NA	NA	NA	1	112443435	0.0629	5.24807e-08	3301	prot-a-3198	Vascular endothelial growth factor A || id:prot-a-3198	TRUE	reported	igd	1	TRUE
rs2357472	T	C	T	C	-0.1262	-7e-04	0.4796	NA	FALSE	FALSE	FALSE	ebi-a-GCST006061	2	10389669	0.0073	537409	0.9247	Atrial fibrillation || id:ebi-a-GCST006061	Atrial fibrillation	Atrial fibrillation || ||	TRUE	igd	NA	NA	NA	NA	NA	NA	NA	2	10389669	0.0246	2.88403e-07	3301	prot-a-3198	Vascular endothelial growth factor A || id:prot-a-3198	TRUE	reported	igd	1	TRUE
rs2928330	A	G	A	G	-0.1212	0.0011	0.55019	NA	FALSE	FALSE	FALSE	ebi-a-GCST006061	4	37516608	0.0071	537409	0.8731	Atrial fibrillation || id:ebi-a-GCST006061	Atrial fibrillation	Atrial fibrillation || ||	TRUE	igd	NA	NA	NA	NA	NA	NA	NA	4	37516608	0.0246	7.94328e-07	3301	prot-a-3198	Vascular endothelial growth factor A || id:prot-a-3198	TRUE	reported	igd	1	TRUE
rs3936026	A	G	A	G	0.1434	0.0116	0.24521	NA	FALSE	FALSE	FALSE	ebi-a-GCST006061	8	41009735	0.008	537409	0.149	Atrial fibrillation || id:ebi-a-GCST006061	Atrial fibrillation	Atrial fibrillation || ||	TRUE	igd	NA	NA	NA	NA	NA	NA	NA	8	41009735	0.0292	8.70964e-07	3301	prot-a-3198	Vascular endothelial growth factor A || id:prot-a-3198	TRUE	reported	igd	1	TRUE
rs3974831	G	T	G	T	-0.1381	0.0125	0.23778	NA	FALSE	FALSE	FALSE	ebi-a-GCST006061	19	54306299	0.0095	537409	0.191	Atrial fibrillation || id:ebi-a-GCST006061	Atrial fibrillation	Atrial fibrillation || ||	TRUE	igd	NA	NA	NA	NA	NA	NA	NA	19	54306299	0.03	4.16869e-06	3301	prot-a-3198	Vascular endothelial growth factor A || id:prot-a-3198	TRUE	reported	igd	1	TRUE
rs4686007	A	G	A	G	0.1461	-0.0064	0.80906	NA	FALSE	FALSE	FALSE	ebi-a-GCST006061	3	6018739	0.0088	537409	0.473	Atrial fibrillation || id:ebi-a-GCST006061	Atrial fibrillation	Atrial fibrillation || ||	TRUE	igd	NA	NA	NA	NA	NA	NA	NA	3	6018739	0.0314	3.23594e-06	3301	prot-a-3198	Vascular endothelial growth factor A || id:prot-a-3198	TRUE	reported	igd	1	TRUE
rs4702801	A	G	A	G	0.1366	0.0012	0.22185	NA	FALSE	FALSE	FALSE	ebi-a-GCST006061	5	4522828	0.009	537409	0.8919	Atrial fibrillation || id:ebi-a-GCST006061	Atrial fibrillation	Atrial fibrillation || ||	TRUE	igd	NA	NA	NA	NA	NA	NA	NA	5	4522828	0.0299	4.89779e-06	3301	prot-a-3198	Vascular endothelial growth factor A || id:prot-a-3198	TRUE	reported	igd	1	TRUE
rs56203706	C	T	C	T	-0.1154	-0.0101	0.50623	NA	FALSE	FALSE	FALSE	ebi-a-GCST006061	1	29696060	0.0072	537409	0.1598	Atrial fibrillation || id:ebi-a-GCST006061	Atrial fibrillation	Atrial fibrillation || ||	TRUE	igd	NA	NA	NA	NA	NA	NA	NA	1	29696060	0.0247	2.88403e-06	3301	prot-a-3198	Vascular endothelial growth factor A || id:prot-a-3198	TRUE	reported	igd	1	TRUE
rs62003535	T	C	T	C	0.3547	0.0182	0.03261	NA	FALSE	FALSE	FALSE	ebi-a-GCST006061	14	53371863	0.0258	537409	0.4792	Atrial fibrillation || id:ebi-a-GCST006061	Atrial fibrillation	Atrial fibrillation || ||	TRUE	igd	NA	NA	NA	NA	NA	NA	NA	14	53371863	0.0773	4.46684e-06	3301	prot-a-3198	Vascular endothelial growth factor A || id:prot-a-3198	TRUE	reported	igd	1	TRUE
rs6921438	A	G	A	G	-0.4199	-0.008	0.49684	NA	FALSE	FALSE	FALSE	ebi-a-GCST006061	6	43925607	0.0072	537409	0.2632	Atrial fibrillation || id:ebi-a-GCST006061	Atrial fibrillation	Atrial fibrillation || ||	TRUE	igd	NA	NA	NA	NA	NA	NA	NA	6	43925607	0.0236	7.76247e-71	3301	prot-a-3198	Vascular endothelial growth factor A || id:prot-a-3198	TRUE	reported	igd	1	TRUE
rs720914	A	G	A	G	-0.1238	-0.0082	0.38479	NA	FALSE	FALSE	FALSE	ebi-a-GCST006061	22	27219881	0.0074	537409	0.2656	Atrial fibrillation || id:ebi-a-GCST006061	Atrial fibrillation	Atrial fibrillation || ||	TRUE	igd	NA	NA	NA	NA	NA	NA	NA	22	27219881	0.0259	1.7378e-06	3301	prot-a-3198	Vascular endothelial growth factor A || id:prot-a-3198	TRUE	reported	igd	1	TRUE
rs72839802	G	A	G	A	-0.1297	-0.0188	0.28516	NA	FALSE	FALSE	FALSE	ebi-a-GCST006061	17	7204182	0.0085	537409	0.0278503	Atrial fibrillation || id:ebi-a-GCST006061	Atrial fibrillation	Atrial fibrillation || ||	TRUE	igd	NA	NA	NA	NA	NA	NA	NA	17	7204182	0.0275	2.34423e-06	3301	prot-a-3198	Vascular endothelial growth factor A || id:prot-a-3198	TRUE	reported	igd	1	TRUE
rs73233856	A	G	A	G	0.6189	0.0612	0.01022	NA	FALSE	FALSE	FALSE	ebi-a-GCST006061	3	141808590	0.0515	537409	0.2349	Atrial fibrillation || id:ebi-a-GCST006061	Atrial fibrillation	Atrial fibrillation || ||	TRUE	igd	NA	NA	NA	NA	NA	NA	NA	3	141808590	0.1245	6.60693e-07	3301	prot-a-3198	Vascular endothelial growth factor A || id:prot-a-3198	TRUE	reported	igd	1	TRUE
rs9594940	T	C	T	C	-0.1323	0.0072	0.28186	NA	FALSE	FALSE	FALSE	ebi-a-GCST006061	13	44013457	0.0083	537409	0.3872	Atrial fibrillation || id:ebi-a-GCST006061	Atrial fibrillation	Atrial fibrillation || ||	TRUE	igd	NA	NA	NA	NA	NA	NA	NA	13	44013457	0.028	2.23872e-06	3301	prot-a-3198	Vascular endothelial growth factor A || id:prot-a-3198	TRUE	reported	igd	1	TRUE
rs9661615	C	G	C	G	-0.4655	0.0087	0.01798	NA	FALSE	TRUE	TRUE	ebi-a-GCST006061	1	5007199	0.0348	537409	0.8036	Atrial fibrillation || id:ebi-a-GCST006061	Atrial fibrillation	Atrial fibrillation || ||	TRUE	igd	NA	NA	NA	NA	NA	NA	NA	1	5007199	0.0999	3.16228e-06	3301	prot-a-3198	Vascular endothelial growth factor A || id:prot-a-3198	TRUE	reported	igd	1	TRUE
rs10804683	A	G	A	G	-0.194	0.0066	0.47651	NA	FALSE	FALSE	FALSE	ebi-a-GCST006061	3	98380726	0.0072	537409	0.3581	Atrial fibrillation || id:ebi-a-GCST006061	Atrial fibrillation	Atrial fibrillation || ||	TRUE	igd	NA	NA	NA	NA	NA	NA	NA	3	98380726	0.0249	7.07946e-15	3301	prot-a-1622	Vascular endothelial growth factor receptor 2 || id:prot-a-1622	TRUE	reported	igd	1	TRUE
rs11021774	C	T	C	T	0.1869	0.0019	0.10964	NA	FALSE	FALSE	FALSE	ebi-a-GCST006061	11	11330342	0.012	537409	0.8766	Atrial fibrillation || id:ebi-a-GCST006061	Atrial fibrillation	Atrial fibrillation || ||	TRUE	igd	NA	NA	NA	NA	NA	NA	NA	11	11330342	0.0407	4.36516e-06	3301	prot-a-1622	Vascular endothelial growth factor receptor 2 || id:prot-a-1622	TRUE	reported	igd	1	TRUE
rs114447473	G	A	G	A	0.3119	0.0239	0.03491	NA	FALSE	FALSE	FALSE	ebi-a-GCST006061	4	165302850	0.0239	537409	0.3162	Atrial fibrillation || id:ebi-a-GCST006061	Atrial fibrillation	Atrial fibrillation || ||	TRUE	igd	NA	NA	NA	NA	NA	NA	NA	4	165302850	0.0667	2.88403e-06	3301	prot-a-1622	Vascular endothelial growth factor receptor 2 || id:prot-a-1622	TRUE	reported	igd	1	TRUE
rs1294093	G	A	G	A	0.1252	-0.0059	0.30023	NA	FALSE	FALSE	FALSE	ebi-a-GCST006061	6	154332947	0.0077	537409	0.4477	Atrial fibrillation || id:ebi-a-GCST006061	Atrial fibrillation	Atrial fibrillation || ||	TRUE	igd	NA	NA	NA	NA	NA	NA	NA	6	154332947	0.0271	3.80189e-06	3301	prot-a-1622	Vascular endothelial growth factor receptor 2 || id:prot-a-1622	TRUE	reported	igd	1	TRUE
rs138963953	A	G	A	G	0.5126	0.0468	0.018	NA	FALSE	FALSE	FALSE	ebi-a-GCST006061	5	111536186	0.0394	537409	0.2357	Atrial fibrillation || id:ebi-a-GCST006061	Atrial fibrillation	Atrial fibrillation || ||	TRUE	igd	NA	NA	NA	NA	NA	NA	NA	5	111536186	0.1053	1.14815e-06	3301	prot-a-1622	Vascular endothelial growth factor receptor 2 || id:prot-a-1622	TRUE	reported	igd	1	TRUE
rs17216838	T	C	T	C	-0.3149	-0.0034	0.03272	NA	FALSE	FALSE	FALSE	ebi-a-GCST006061	13	37444368	0.0275	537409	0.9015	Atrial fibrillation || id:ebi-a-GCST006061	Atrial fibrillation	Atrial fibrillation || ||	TRUE	igd	NA	NA	NA	NA	NA	NA	NA	13	37444368	0.0684	4.0738e-06	3301	prot-a-1622	Vascular endothelial growth factor receptor 2 || id:prot-a-1622	TRUE	reported	igd	1	TRUE
rs2054711	G	A	G	A	0.1171	-0.0089	0.43379	NA	FALSE	FALSE	FALSE	ebi-a-GCST006061	8	21818060	0.0072	537409	0.2148	Atrial fibrillation || id:ebi-a-GCST006061	Atrial fibrillation	Atrial fibrillation || ||	TRUE	igd	NA	NA	NA	NA	NA	NA	NA	8	21818060	0.0254	4.0738e-06	3301	prot-a-1622	Vascular endothelial growth factor receptor 2 || id:prot-a-1622	TRUE	reported	igd	1	TRUE
rs2305948	T	C	T	C	0.4073	0.0038	0.09933	NA	FALSE	FALSE	FALSE	ebi-a-GCST006061	4	55979558	0.0117	537409	0.747001	Atrial fibrillation || id:ebi-a-GCST006061	Atrial fibrillation	Atrial fibrillation || ||	TRUE	igd	NA	NA	NA	NA	NA	NA	NA	4	55979558	0.0408	1.69824e-23	3301	prot-a-1622	Vascular endothelial growth factor receptor 2 || id:prot-a-1622	TRUE	reported	igd	1	TRUE
rs2475433	G	A	G	A	-0.1455	-0.0209	0.79524	NA	FALSE	FALSE	FALSE	ebi-a-GCST006061	10	103048354	0.0088	537409	0.0175102	Atrial fibrillation || id:ebi-a-GCST006061	Atrial fibrillation	Atrial fibrillation || ||	TRUE	igd	NA	NA	NA	NA	NA	NA	NA	10	103048354	0.0317	4.46684e-06	3301	prot-a-1622	Vascular endothelial growth factor receptor 2 || id:prot-a-1622	TRUE	reported	igd	1	TRUE
rs34231037	G	A	G	A	-1.1531	0.0133	0.03377	NA	FALSE	FALSE	FALSE	ebi-a-GCST006061	4	55972946	0.024	537409	0.580801	Atrial fibrillation || id:ebi-a-GCST006061	Atrial fibrillation	Atrial fibrillation || ||	TRUE	igd	NA	NA	NA	NA	NA	NA	NA	4	55972946	0.0649	1.04713e-70	3301	prot-a-1622	Vascular endothelial growth factor receptor 2 || id:prot-a-1622	TRUE	reported	igd	1	TRUE
rs62063968	C	T	C	T	-0.1772	-1e-04	0.13166	NA	FALSE	FALSE	FALSE	ebi-a-GCST006061	17	77369522	0.0102	537409	0.989	Atrial fibrillation || id:ebi-a-GCST006061	Atrial fibrillation	Atrial fibrillation || ||	TRUE	igd	TRUE	rs62063968	rs907911	C	T	A	G	17	77368233	0.0375	2.29087e-06	3301	prot-a-1622	Vascular endothelial growth factor receptor 2 || id:prot-a-1622	TRUE	reported	igd	1	TRUE
rs73156497	A	G	A	G	0.5225	0.0014	0.01743	NA	FALSE	FALSE	FALSE	ebi-a-GCST006061	3	158423365	0.036	537409	0.9699	Atrial fibrillation || id:ebi-a-GCST006061	Atrial fibrillation	Atrial fibrillation || ||	TRUE	igd	NA	NA	NA	NA	NA	NA	NA	3	158423365	0.097	7.07946e-08	3301	prot-a-1622	Vascular endothelial growth factor receptor 2 || id:prot-a-1622	TRUE	reported	igd	1	TRUE
rs73881930	A	G	A	G	0.1928	-0.0098	0.10444	NA	FALSE	FALSE	FALSE	ebi-a-GCST006061	3	176671334	0.013	537409	0.4493	Atrial fibrillation || id:ebi-a-GCST006061	Atrial fibrillation	Atrial fibrillation || ||	TRUE	igd	NA	NA	NA	NA	NA	NA	NA	3	176671334	0.0403	1.77828e-06	3301	prot-a-1622	Vascular endothelial growth factor receptor 2 || id:prot-a-1622	TRUE	reported	igd	1	TRUE
rs8192585	A	G	A	G	0.3106	-0.0457	0.04065	NA	FALSE	FALSE	FALSE	ebi-a-GCST006061	6	32188823	0.0197	537409	0.0201298	Atrial fibrillation || id:ebi-a-GCST006061	Atrial fibrillation	Atrial fibrillation || ||	TRUE	igd	NA	NA	NA	NA	NA	NA	NA	6	32188823	0.0631	8.51138e-07	3301	prot-a-1622	Vascular endothelial growth factor receptor 2 || id:prot-a-1622	TRUE	reported	igd	1	TRUE
rs9509568	T	A	T	A	0.1298	0.0028	0.6787	NA	FALSE	TRUE	TRUE	ebi-a-GCST006061	13	21708253	0.0077	537409	0.713801	Atrial fibrillation || id:ebi-a-GCST006061	Atrial fibrillation	Atrial fibrillation || ||	TRUE	igd	NA	NA	NA	NA	NA	NA	NA	13	21708253	0.0267	1.12202e-06	3301	prot-a-1622	Vascular endothelial growth factor receptor 2 || id:prot-a-1622	TRUE	reported	igd	1	TRUE
rs10804683	A	G	A	G	-0.194	0.0113	0.47651	0.4654	FALSE	FALSE	FALSE	finn-b-I9_AF_EXNONE	3	98380726	0.0124	NA	0.3609	Atrial fibrillation and flutter (no controls excluded) || id:finn-b-I9_AF_EXNONE	Atrial fibrillation and flutter (no controls excluded)	Atrial fibrillation and flutter (no controls excluded) || ||	TRUE	igd	NA	NA	NA	NA	NA	NA	NA	3	98380726	0.0249	7.07946e-15	3301	prot-a-1622	Vascular endothelial growth factor receptor 2 || id:prot-a-1622	TRUE	reported	igd	1	TRUE
rs11021774	C	T	C	T	0.1869	0.032	0.10964	0.1121	FALSE	FALSE	FALSE	finn-b-I9_AF_EXNONE	11	11330342	0.0196	NA	0.1023	Atrial fibrillation and flutter (no controls excluded) || id:finn-b-I9_AF_EXNONE	Atrial fibrillation and flutter (no controls excluded)	Atrial fibrillation and flutter (no controls excluded) || ||	TRUE	igd	NA	NA	NA	NA	NA	NA	NA	11	11330342	0.0407	4.36516e-06	3301	prot-a-1622	Vascular endothelial growth factor receptor 2 || id:prot-a-1622	TRUE	reported	igd	1	TRUE
rs114447473	G	A	G	A	0.3119	0.0357	0.03491	0.02296	FALSE	FALSE	FALSE	finn-b-I9_AF_EXNONE	4	165302850	0.0416	NA	0.39	Atrial fibrillation and flutter (no controls excluded) || id:finn-b-I9_AF_EXNONE	Atrial fibrillation and flutter (no controls excluded)	Atrial fibrillation and flutter (no controls excluded) || ||	TRUE	igd	NA	NA	NA	NA	NA	NA	NA	4	165302850	0.0667	2.88403e-06	3301	prot-a-1622	Vascular endothelial growth factor receptor 2 || id:prot-a-1622	TRUE	reported	igd	1	TRUE
rs1294093	G	A	G	A	0.1252	-0.0126	0.30023	0.3326	FALSE	FALSE	FALSE	finn-b-I9_AF_EXNONE	6	154332947	0.0131	NA	0.3341	Atrial fibrillation and flutter (no controls excluded) || id:finn-b-I9_AF_EXNONE	Atrial fibrillation and flutter (no controls excluded)	Atrial fibrillation and flutter (no controls excluded) || ||	TRUE	igd	NA	NA	NA	NA	NA	NA	NA	6	154332947	0.0271	3.80189e-06	3301	prot-a-1622	Vascular endothelial growth factor receptor 2 || id:prot-a-1622	TRUE	reported	igd	1	TRUE
rs138963953	A	G	A	G	0.5126	-0.0398	0.018	0.01988	FALSE	FALSE	FALSE	finn-b-I9_AF_EXNONE	5	111536186	0.044	NA	0.3662	Atrial fibrillation and flutter (no controls excluded) || id:finn-b-I9_AF_EXNONE	Atrial fibrillation and flutter (no controls excluded)	Atrial fibrillation and flutter (no controls excluded) || ||	TRUE	igd	NA	NA	NA	NA	NA	NA	NA	5	111536186	0.1053	1.14815e-06	3301	prot-a-1622	Vascular endothelial growth factor receptor 2 || id:prot-a-1622	TRUE	reported	igd	1	TRUE
rs17216838	T	C	T	C	-0.3149	-0.0118	0.03272	0.07734	FALSE	FALSE	FALSE	finn-b-I9_AF_EXNONE	13	37444368	0.0239	NA	0.619901	Atrial fibrillation and flutter (no controls excluded) || id:finn-b-I9_AF_EXNONE	Atrial fibrillation and flutter (no controls excluded)	Atrial fibrillation and flutter (no controls excluded) || ||	TRUE	igd	NA	NA	NA	NA	NA	NA	NA	13	37444368	0.0684	4.0738e-06	3301	prot-a-1622	Vascular endothelial growth factor receptor 2 || id:prot-a-1622	TRUE	reported	igd	1	TRUE
rs2054711	G	A	G	A	0.1171	-0.0049	0.43379	0.4471	FALSE	FALSE	FALSE	finn-b-I9_AF_EXNONE	8	21818060	0.0124	NA	0.6899	Atrial fibrillation and flutter (no controls excluded) || id:finn-b-I9_AF_EXNONE	Atrial fibrillation and flutter (no controls excluded)	Atrial fibrillation and flutter (no controls excluded) || ||	TRUE	igd	NA	NA	NA	NA	NA	NA	NA	8	21818060	0.0254	4.0738e-06	3301	prot-a-1622	Vascular endothelial growth factor receptor 2 || id:prot-a-1622	TRUE	reported	igd	1	TRUE
rs2305948	T	C	T	C	0.4073	0.0097	0.09933	0.09025	FALSE	FALSE	FALSE	finn-b-I9_AF_EXNONE	4	55979558	0.0219	NA	0.6574	Atrial fibrillation and flutter (no controls excluded) || id:finn-b-I9_AF_EXNONE	Atrial fibrillation and flutter (no controls excluded)	Atrial fibrillation and flutter (no controls excluded) || ||	TRUE	igd	NA	NA	NA	NA	NA	NA	NA	4	55979558	0.0408	1.69824e-23	3301	prot-a-1622	Vascular endothelial growth factor receptor 2 || id:prot-a-1622	TRUE	reported	igd	1	TRUE
rs2475433	G	A	G	A	-0.1455	0.0148	0.79524	0.7957	FALSE	FALSE	FALSE	finn-b-I9_AF_EXNONE	10	103048354	0.0154	NA	0.3346	Atrial fibrillation and flutter (no controls excluded) || id:finn-b-I9_AF_EXNONE	Atrial fibrillation and flutter (no controls excluded)	Atrial fibrillation and flutter (no controls excluded) || ||	TRUE	igd	NA	NA	NA	NA	NA	NA	NA	10	103048354	0.0317	4.46684e-06	3301	prot-a-1622	Vascular endothelial growth factor receptor 2 || id:prot-a-1622	TRUE	reported	igd	1	TRUE
rs34231037	G	A	G	A	-1.1531	-9e-04	0.03377	0.03612	FALSE	FALSE	FALSE	finn-b-I9_AF_EXNONE	4	55972946	0.0333	NA	0.9793	Atrial fibrillation and flutter (no controls excluded) || id:finn-b-I9_AF_EXNONE	Atrial fibrillation and flutter (no controls excluded)	Atrial fibrillation and flutter (no controls excluded) || ||	TRUE	igd	NA	NA	NA	NA	NA	NA	NA	4	55972946	0.0649	1.04713e-70	3301	prot-a-1622	Vascular endothelial growth factor receptor 2 || id:prot-a-1622	TRUE	reported	igd	1	TRUE
rs62063968	C	T	C	T	-0.1772	0.0039	0.13166	0.1412	FALSE	FALSE	FALSE	finn-b-I9_AF_EXNONE	17	77368233	0.0178	NA	0.8261	Atrial fibrillation and flutter (no controls excluded) || id:finn-b-I9_AF_EXNONE	Atrial fibrillation and flutter (no controls excluded)	Atrial fibrillation and flutter (no controls excluded) || ||	TRUE	igd	NA	NA	NA	NA	NA	NA	NA	17	77368233	0.0375	2.29087e-06	3301	prot-a-1622	Vascular endothelial growth factor receptor 2 || id:prot-a-1622	TRUE	reported	igd	1	TRUE
rs635634	T	C	T	C	-0.5817	0.0369	0.17981	0.2003	FALSE	FALSE	FALSE	finn-b-I9_AF_EXNONE	9	136155000	0.0155	NA	0.0169399	Atrial fibrillation and flutter (no controls excluded) || id:finn-b-I9_AF_EXNONE	Atrial fibrillation and flutter (no controls excluded)	Atrial fibrillation and flutter (no controls excluded) || ||	TRUE	igd	NA	NA	NA	NA	NA	NA	NA	9	136155000	0.0307	3.98107e-80	3301	prot-a-1622	Vascular endothelial growth factor receptor 2 || id:prot-a-1622	TRUE	reported	igd	1	TRUE
rs73156497	A	G	A	G	0.5225	-0.0206	0.01743	0.02146	FALSE	FALSE	FALSE	finn-b-I9_AF_EXNONE	3	158423365	0.043	NA	0.6321	Atrial fibrillation and flutter (no controls excluded) || id:finn-b-I9_AF_EXNONE	Atrial fibrillation and flutter (no controls excluded)	Atrial fibrillation and flutter (no controls excluded) || ||	TRUE	igd	NA	NA	NA	NA	NA	NA	NA	3	158423365	0.097	7.07946e-08	3301	prot-a-1622	Vascular endothelial growth factor receptor 2 || id:prot-a-1622	TRUE	reported	igd	1	TRUE
rs73881930	A	G	A	G	0.1928	0.0075	0.10444	0.05166	FALSE	FALSE	FALSE	finn-b-I9_AF_EXNONE	3	176671334	0.0279	NA	0.787501	Atrial fibrillation and flutter (no controls excluded) || id:finn-b-I9_AF_EXNONE	Atrial fibrillation and flutter (no controls excluded)	Atrial fibrillation and flutter (no controls excluded) || ||	TRUE	igd	NA	NA	NA	NA	NA	NA	NA	3	176671334	0.0403	1.77828e-06	3301	prot-a-1622	Vascular endothelial growth factor receptor 2 || id:prot-a-1622	TRUE	reported	igd	1	TRUE
rs8192585	A	G	A	G	0.3106	-0.0018	0.04065	0.0552	FALSE	FALSE	FALSE	finn-b-I9_AF_EXNONE	6	32188823	0.0274	NA	0.9491	Atrial fibrillation and flutter (no controls excluded) || id:finn-b-I9_AF_EXNONE	Atrial fibrillation and flutter (no controls excluded)	Atrial fibrillation and flutter (no controls excluded) || ||	TRUE	igd	NA	NA	NA	NA	NA	NA	NA	6	32188823	0.0631	8.51138e-07	3301	prot-a-1622	Vascular endothelial growth factor receptor 2 || id:prot-a-1622	TRUE	reported	igd	1	TRUE
rs9509568	T	A	T	A	0.1298	-0.0238	0.6787	0.7553	FALSE	TRUE	FALSE	finn-b-I9_AF_EXNONE	13	21723281	0.0143	NA	0.0964295	Atrial fibrillation and flutter (no controls excluded) || id:finn-b-I9_AF_EXNONE	Atrial fibrillation and flutter (no controls excluded)	Atrial fibrillation and flutter (no controls excluded) || ||	TRUE	igd	TRUE	rs9509568	rs927911	A	T	G	A	13	21708253	0.0267	1.12202e-06	3301	prot-a-1622	Vascular endothelial growth factor receptor 2 || id:prot-a-1622	TRUE	reported	igd	1	TRUE
rs10982156	A	T	A	T	-0.1035	0.0303	0.0761	0.03427	FALSE	TRUE	FALSE	finn-b-I9_AF_EXNONE	9	117088064	0.0349	NA	0.3847	Atrial fibrillation and flutter (no controls excluded) || id:finn-b-I9_AF_EXNONE	Atrial fibrillation and flutter (no controls excluded)	Atrial fibrillation and flutter (no controls excluded) || ||	TRUE	igd	NA	NA	NA	NA	NA	NA	NA	9	117088064	0.0224	3.98098e-06	21758	ebi-a-GCST90012069	Vascular endothelial growth factor D levels || id:ebi-a-GCST90012069	TRUE	reported	igd	1	TRUE
rs11070561	T	G	T	G	0.0529	0.0246	0.3185	0.3129	FALSE	FALSE	FALSE	finn-b-I9_AF_EXNONE	15	47305540	0.0133	NA	0.0648007	Atrial fibrillation and flutter (no controls excluded) || id:finn-b-I9_AF_EXNONE	Atrial fibrillation and flutter (no controls excluded)	Atrial fibrillation and flutter (no controls excluded) || ||	TRUE	igd	NA	NA	NA	NA	NA	NA	NA	15	47305540	0.0116	4.80297e-06	21758	ebi-a-GCST90012069	Vascular endothelial growth factor D levels || id:ebi-a-GCST90012069	TRUE	reported	igd	1	TRUE
rs11073298	A	G	A	G	0.0541	0.0017	0.4571	0.5163	FALSE	FALSE	FALSE	finn-b-I9_AF_EXNONE	15	38456255	0.0124	NA	0.8878	Atrial fibrillation and flutter (no controls excluded) || id:finn-b-I9_AF_EXNONE	Atrial fibrillation and flutter (no controls excluded)	Atrial fibrillation and flutter (no controls excluded) || ||	TRUE	igd	NA	NA	NA	NA	NA	NA	NA	15	38456255	0.0106	3.46897e-07	21758	ebi-a-GCST90012069	Vascular endothelial growth factor D levels || id:ebi-a-GCST90012069	TRUE	reported	igd	1	TRUE
rs113600028	A	G	A	G	0.1821	0.0195	0.0282	0.01818	FALSE	FALSE	FALSE	finn-b-I9_AF_EXNONE	16	27178934	0.0464	NA	0.6748	Atrial fibrillation and flutter (no controls excluded) || id:finn-b-I9_AF_EXNONE	Atrial fibrillation and flutter (no controls excluded)	Atrial fibrillation and flutter (no controls excluded) || ||	TRUE	igd	NA	NA	NA	NA	NA	NA	NA	16	27178934	0.0365	5.90296e-07	21758	ebi-a-GCST90012069	Vascular endothelial growth factor D levels || id:ebi-a-GCST90012069	TRUE	reported	igd	1	TRUE
rs115401860	G	A	G	A	-0.1429	-0.0368	0.0391	0.06621	FALSE	FALSE	FALSE	finn-b-I9_AF_EXNONE	1	92362377	0.0251	NA	0.1418	Atrial fibrillation and flutter (no controls excluded) || id:finn-b-I9_AF_EXNONE	Atrial fibrillation and flutter (no controls excluded)	Atrial fibrillation and flutter (no controls excluded) || ||	TRUE	igd	NA	NA	NA	NA	NA	NA	NA	1	92362377	0.0296	1.34301e-06	21758	ebi-a-GCST90012069	Vascular endothelial growth factor D levels || id:ebi-a-GCST90012069	TRUE	reported	igd	1	TRUE
rs117083709	A	C	A	C	-0.1897	-0.0567	0.0229	0.01522	FALSE	FALSE	FALSE	finn-b-I9_AF_EXNONE	18	7256329	0.0502	NA	0.2583	Atrial fibrillation and flutter (no controls excluded) || id:finn-b-I9_AF_EXNONE	Atrial fibrillation and flutter (no controls excluded)	Atrial fibrillation and flutter (no controls excluded) || ||	TRUE	igd	NA	NA	NA	NA	NA	NA	NA	18	7256329	0.041	3.64704e-06	21758	ebi-a-GCST90012069	Vascular endothelial growth factor D levels || id:ebi-a-GCST90012069	TRUE	reported	igd	1	TRUE
rs117836319	A	G	A	G	0.2285	-0.0452	0.0188	0.03308	FALSE	FALSE	FALSE	finn-b-I9_AF_EXNONE	14	89959016	0.0354	NA	0.2012	Atrial fibrillation and flutter (no controls excluded) || id:finn-b-I9_AF_EXNONE	Atrial fibrillation and flutter (no controls excluded)	Atrial fibrillation and flutter (no controls excluded) || ||	TRUE	igd	NA	NA	NA	NA	NA	NA	NA	14	89959016	0.0494	3.82402e-06	21758	ebi-a-GCST90012069	Vascular endothelial growth factor D levels || id:ebi-a-GCST90012069	TRUE	reported	igd	1	TRUE
rs12499527	T	G	T	G	0.115	0.0213	0.0718	0.07639	FALSE	FALSE	FALSE	finn-b-I9_AF_EXNONE	4	10130363	0.0232	NA	0.359	Atrial fibrillation and flutter (no controls excluded) || id:finn-b-I9_AF_EXNONE	Atrial fibrillation and flutter (no controls excluded)	Atrial fibrillation and flutter (no controls excluded) || ||	TRUE	igd	NA	NA	NA	NA	NA	NA	NA	4	10130363	0.0231	6.45194e-07	21758	ebi-a-GCST90012069	Vascular endothelial growth factor D levels || id:ebi-a-GCST90012069	TRUE	reported	igd	1	TRUE
rs1275692	T	C	T	C	0.0627	-0.0086	0.7864	0.7915	FALSE	FALSE	FALSE	finn-b-I9_AF_EXNONE	14	69816626	0.0152	NA	0.5723	Atrial fibrillation and flutter (no controls excluded) || id:finn-b-I9_AF_EXNONE	Atrial fibrillation and flutter (no controls excluded)	Atrial fibrillation and flutter (no controls excluded) || ||	TRUE	igd	NA	NA	NA	NA	NA	NA	NA	14	69816626	0.0135	3.25597e-06	21758	ebi-a-GCST90012069	Vascular endothelial growth factor D levels || id:ebi-a-GCST90012069	TRUE	reported	igd	1	TRUE
rs1359017	T	A	T	A	-0.0742	-0.0208	0.1612	0.194	FALSE	TRUE	FALSE	finn-b-I9_AF_EXNONE	6	82432344	0.0156	NA	0.1824	Atrial fibrillation and flutter (no controls excluded) || id:finn-b-I9_AF_EXNONE	Atrial fibrillation and flutter (no controls excluded)	Atrial fibrillation and flutter (no controls excluded) || ||	TRUE	igd	NA	NA	NA	NA	NA	NA	NA	6	82432344	0.0148	5.54102e-07	21758	ebi-a-GCST90012069	Vascular endothelial growth factor D levels || id:ebi-a-GCST90012069	TRUE	reported	igd	1	TRUE
rs139327758	A	G	A	G	-0.5401	-0.0555	0.0156	0.04491	FALSE	FALSE	FALSE	finn-b-I9_AF_EXNONE	10	104644912	0.0302	NA	0.0661394	Atrial fibrillation and flutter (no controls excluded) || id:finn-b-I9_AF_EXNONE	Atrial fibrillation and flutter (no controls excluded)	Atrial fibrillation and flutter (no controls excluded) || ||	TRUE	igd	NA	NA	NA	NA	NA	NA	NA	10	104644912	0.1064	3.86696e-07	21758	ebi-a-GCST90012069	Vascular endothelial growth factor D levels || id:ebi-a-GCST90012069	TRUE	reported	igd	1	TRUE
rs145036476	C	G	C	G	0.1058	0.0045	0.085	0.09024	FALSE	TRUE	FALSE	finn-b-I9_AF_EXNONE	1	173124443	0.0219	NA	0.836	Atrial fibrillation and flutter (no controls excluded) || id:finn-b-I9_AF_EXNONE	Atrial fibrillation and flutter (no controls excluded)	Atrial fibrillation and flutter (no controls excluded) || ||	TRUE	igd	NA	NA	NA	NA	NA	NA	NA	1	173124443	0.0204	2.03301e-07	21758	ebi-a-GCST90012069	Vascular endothelial growth factor D levels || id:ebi-a-GCST90012069	TRUE	reported	igd	1	TRUE
rs1586904	A	G	A	G	0.0556	0.0013	0.3157	0.3144	FALSE	FALSE	FALSE	finn-b-I9_AF_EXNONE	4	45897287	0.0133	NA	0.9192	Atrial fibrillation and flutter (no controls excluded) || id:finn-b-I9_AF_EXNONE	Atrial fibrillation and flutter (no controls excluded)	Atrial fibrillation and flutter (no controls excluded) || ||	TRUE	igd	NA	NA	NA	NA	NA	NA	NA	4	45897287	0.0121	4.77397e-06	21758	ebi-a-GCST90012069	Vascular endothelial growth factor D levels || id:ebi-a-GCST90012069	TRUE	reported	igd	1	TRUE
rs1873849	T	C	T	C	-0.154	-0.0243	0.0479	0.07586	FALSE	FALSE	FALSE	finn-b-I9_AF_EXNONE	3	4625632	0.0234	NA	0.3002	Atrial fibrillation and flutter (no controls excluded) || id:finn-b-I9_AF_EXNONE	Atrial fibrillation and flutter (no controls excluded)	Atrial fibrillation and flutter (no controls excluded) || ||	TRUE	igd	NA	NA	NA	NA	NA	NA	NA	3	4625632	0.0334	3.95303e-06	21758	ebi-a-GCST90012069	Vascular endothelial growth factor D levels || id:ebi-a-GCST90012069	TRUE	reported	igd	1	TRUE
rs2731673	C	T	C	T	0.0813	0.0068	0.733	0.7399	FALSE	FALSE	FALSE	finn-b-I9_AF_EXNONE	5	176839898	0.0141	NA	0.6281	Atrial fibrillation and flutter (no controls excluded) || id:finn-b-I9_AF_EXNONE	Atrial fibrillation and flutter (no controls excluded)	Atrial fibrillation and flutter (no controls excluded) || ||	TRUE	igd	NA	NA	NA	NA	NA	NA	NA	5	176839898	0.0116	1.95794e-12	21758	ebi-a-GCST90012069	Vascular endothelial growth factor D levels || id:ebi-a-GCST90012069	TRUE	reported	igd	1	TRUE
rs3733402	A	G	A	G	0.1907	2e-04	0.5185	0.5758	FALSE	FALSE	FALSE	finn-b-I9_AF_EXNONE	4	187158034	0.0125	NA	0.9849	Atrial fibrillation and flutter (no controls excluded) || id:finn-b-I9_AF_EXNONE	Atrial fibrillation and flutter (no controls excluded)	Atrial fibrillation and flutter (no controls excluded) || ||	TRUE	igd	NA	NA	NA	NA	NA	NA	NA	4	187158034	0.0112	3.37287e-65	21758	ebi-a-GCST90012069	Vascular endothelial growth factor D levels || id:ebi-a-GCST90012069	TRUE	reported	igd	1	TRUE
rs3776932	G	T	G	T	-0.071	0.0096	0.208	0.2278	FALSE	FALSE	FALSE	finn-b-I9_AF_EXNONE	5	109185988	0.0147	NA	0.5121	Atrial fibrillation and flutter (no controls excluded) || id:finn-b-I9_AF_EXNONE	Atrial fibrillation and flutter (no controls excluded)	Atrial fibrillation and flutter (no controls excluded) || ||	TRUE	igd	NA	NA	NA	NA	NA	NA	NA	5	109185988	0.0132	7.24303e-08	21758	ebi-a-GCST90012069	Vascular endothelial growth factor D levels || id:ebi-a-GCST90012069	TRUE	reported	igd	1	TRUE
rs4858918	A	G	A	G	0.0554	1e-04	0.3467	0.348	FALSE	FALSE	FALSE	finn-b-I9_AF_EXNONE	3	162362330	0.013	NA	0.9944	Atrial fibrillation and flutter (no controls excluded) || id:finn-b-I9_AF_EXNONE	Atrial fibrillation and flutter (no controls excluded)	Atrial fibrillation and flutter (no controls excluded) || ||	TRUE	igd	NA	NA	NA	NA	NA	NA	NA	3	162362330	0.0109	3.41499e-07	21758	ebi-a-GCST90012069	Vascular endothelial growth factor D levels || id:ebi-a-GCST90012069	TRUE	reported	igd	1	TRUE
rs5030073	G	A	G	A	0.0987	0.0283	0.4249	0.4094	FALSE	FALSE	FALSE	finn-b-I9_AF_EXNONE	3	186455788	0.0126	NA	0.0240198	Atrial fibrillation and flutter (no controls excluded) || id:finn-b-I9_AF_EXNONE	Atrial fibrillation and flutter (no controls excluded)	Atrial fibrillation and flutter (no controls excluded) || ||	TRUE	igd	NA	NA	NA	NA	NA	NA	NA	3	186455788	0.0109	1.43516e-19	21758	ebi-a-GCST90012069	Vascular endothelial growth factor D levels || id:ebi-a-GCST90012069	TRUE	reported	igd	1	TRUE
rs56278466	G	T	G	T	0.0715	-0.0162	0.5291	0.5812	FALSE	FALSE	FALSE	finn-b-I9_AF_EXNONE	10	17875857	0.0126	NA	0.1965	Atrial fibrillation and flutter (no controls excluded) || id:finn-b-I9_AF_EXNONE	Atrial fibrillation and flutter (no controls excluded)	Atrial fibrillation and flutter (no controls excluded) || ||	TRUE	igd	NA	NA	NA	NA	NA	NA	NA	10	17875857	0.0147	1.102e-06	21758	ebi-a-GCST90012069	Vascular endothelial growth factor D levels || id:ebi-a-GCST90012069	TRUE	reported	igd	1	TRUE
rs62169549	A	G	A	G	0.085	0.0109	0.1055	0.06373	FALSE	FALSE	FALSE	finn-b-I9_AF_EXNONE	2	148763610	0.0254	NA	0.6666	Atrial fibrillation and flutter (no controls excluded) || id:finn-b-I9_AF_EXNONE	Atrial fibrillation and flutter (no controls excluded)	Atrial fibrillation and flutter (no controls excluded) || ||	TRUE	igd	NA	NA	NA	NA	NA	NA	NA	2	148763610	0.0179	2.15501e-06	21758	ebi-a-GCST90012069	Vascular endothelial growth factor D levels || id:ebi-a-GCST90012069	TRUE	reported	igd	1	TRUE
rs6930981	C	T	C	T	-0.0481	-0.0089	0.4422	0.4335	FALSE	FALSE	FALSE	finn-b-I9_AF_EXNONE	6	32826450	0.0137	NA	0.514801	Atrial fibrillation and flutter (no controls excluded) || id:finn-b-I9_AF_EXNONE	Atrial fibrillation and flutter (no controls excluded)	Atrial fibrillation and flutter (no controls excluded) || ||	TRUE	igd	NA	NA	NA	NA	NA	NA	NA	6	32826450	0.0105	4.88405e-06	21758	ebi-a-GCST90012069	Vascular endothelial growth factor D levels || id:ebi-a-GCST90012069	TRUE	reported	igd	1	TRUE
rs7178801	G	A	G	A	-0.0628	-0.0117	0.3266	0.3003	FALSE	FALSE	FALSE	finn-b-I9_AF_EXNONE	15	101895928	0.0135	NA	0.3887	Atrial fibrillation and flutter (no controls excluded) || id:finn-b-I9_AF_EXNONE	Atrial fibrillation and flutter (no controls excluded)	Atrial fibrillation and flutter (no controls excluded) || ||	TRUE	igd	NA	NA	NA	NA	NA	NA	NA	15	101895928	0.0115	4.43098e-08	21758	ebi-a-GCST90012069	Vascular endothelial growth factor D levels || id:ebi-a-GCST90012069	TRUE	reported	igd	1	TRUE
rs72777691	G	C	G	C	-0.1295	-0.0369	0.0527	0.0431	FALSE	TRUE	FALSE	finn-b-I9_AF_EXNONE	10	11732240	0.0311	NA	0.2353	Atrial fibrillation and flutter (no controls excluded) || id:finn-b-I9_AF_EXNONE	Atrial fibrillation and flutter (no controls excluded)	Atrial fibrillation and flutter (no controls excluded) || ||	TRUE	igd	NA	NA	NA	NA	NA	NA	NA	10	11732240	0.0281	4.15203e-06	21758	ebi-a-GCST90012069	Vascular endothelial growth factor D levels || id:ebi-a-GCST90012069	TRUE	reported	igd	1	TRUE
rs74443371	A	G	A	G	0.2369	-0.0029	0.0171	0.02854	FALSE	FALSE	FALSE	finn-b-I9_AF_EXNONE	12	16604846	0.037	NA	0.9372	Atrial fibrillation and flutter (no controls excluded) || id:finn-b-I9_AF_EXNONE	Atrial fibrillation and flutter (no controls excluded)	Atrial fibrillation and flutter (no controls excluded) || ||	TRUE	igd	NA	NA	NA	NA	NA	NA	NA	12	16604846	0.0501	2.30898e-06	21758	ebi-a-GCST90012069	Vascular endothelial growth factor D levels || id:ebi-a-GCST90012069	TRUE	reported	igd	1	TRUE
rs77234133	A	T	A	T	0.1469	0.0537	0.0527	0.02349	FALSE	TRUE	FALSE	finn-b-I9_AF_EXNONE	18	7092815	0.0433	NA	0.2145	Atrial fibrillation and flutter (no controls excluded) || id:finn-b-I9_AF_EXNONE	Atrial fibrillation and flutter (no controls excluded)	Atrial fibrillation and flutter (no controls excluded) || ||	TRUE	igd	NA	NA	NA	NA	NA	NA	NA	18	7092815	0.0316	3.43297e-06	21758	ebi-a-GCST90012069	Vascular endothelial growth factor D levels || id:ebi-a-GCST90012069	TRUE	reported	igd	1	TRUE
rs8191416	A	C	A	C	0.2217	-0.04	0.0193	0.0304	FALSE	FALSE	FALSE	finn-b-I9_AF_EXNONE	19	34884857	0.0358	NA	0.264	Atrial fibrillation and flutter (no controls excluded) || id:finn-b-I9_AF_EXNONE	Atrial fibrillation and flutter (no controls excluded)	Atrial fibrillation and flutter (no controls excluded) || ||	TRUE	igd	NA	NA	NA	NA	NA	NA	NA	19	34884857	0.0465	1.91501e-06	21758	ebi-a-GCST90012069	Vascular endothelial growth factor D levels || id:ebi-a-GCST90012069	TRUE	reported	igd	1	TRUE
rs111887669	A	G	A	G	0.2726	-0.0046	0.05627	0.1063	FALSE	FALSE	FALSE	finn-b-I9_AF_EXNONE	7	115437139	0.0203	NA	0.8224	Atrial fibrillation and flutter (no controls excluded) || id:finn-b-I9_AF_EXNONE	Atrial fibrillation and flutter (no controls excluded)	Atrial fibrillation and flutter (no controls excluded) || ||	TRUE	igd	NA	NA	NA	NA	NA	NA	NA	7	115437139	0.0581	2.63027e-06	3301	prot-a-3199	Vascular endothelial growth factor C || id:prot-a-3199	TRUE	reported	igd	1	TRUE
rs114168898	G	A	G	A	-0.6679	0.0325	0.00968	0.003615	FALSE	FALSE	FALSE	finn-b-I9_AF_EXNONE	5	170675401	0.1066	NA	0.7604	Atrial fibrillation and flutter (no controls excluded) || id:finn-b-I9_AF_EXNONE	Atrial fibrillation and flutter (no controls excluded)	Atrial fibrillation and flutter (no controls excluded) || ||	TRUE	igd	NA	NA	NA	NA	NA	NA	NA	5	170675401	0.1405	1.99526e-06	3301	prot-a-3199	Vascular endothelial growth factor C || id:prot-a-3199	TRUE	reported	igd	1	TRUE
rs116357459	G	C	G	C	-0.5026	0.0572	0.01493	0.0105	FALSE	TRUE	FALSE	finn-b-I9_AF_EXNONE	2	226189979	0.0617	NA	0.3544	Atrial fibrillation and flutter (no controls excluded) || id:finn-b-I9_AF_EXNONE	Atrial fibrillation and flutter (no controls excluded)	Atrial fibrillation and flutter (no controls excluded) || ||	TRUE	igd	NA	NA	NA	NA	NA	NA	NA	2	226189979	0.1002	5.24807e-07	3301	prot-a-3199	Vascular endothelial growth factor C || id:prot-a-3199	TRUE	reported	igd	1	TRUE
rs12533527	T	C	T	C	-0.1699	0.0285	0.13912	0.2524	FALSE	FALSE	FALSE	finn-b-I9_AF_EXNONE	7	130626948	0.0142	NA	0.0454904	Atrial fibrillation and flutter (no controls excluded) || id:finn-b-I9_AF_EXNONE	Atrial fibrillation and flutter (no controls excluded)	Atrial fibrillation and flutter (no controls excluded) || ||	TRUE	igd	NA	NA	NA	NA	NA	NA	NA	7	130626948	0.0372	4.89779e-06	3301	prot-a-3199	Vascular endothelial growth factor C || id:prot-a-3199	TRUE	reported	igd	1	TRUE
rs12931961	G	A	G	A	-0.1184	-0.0168	0.39774	0.343	FALSE	FALSE	FALSE	finn-b-I9_AF_EXNONE	16	345485	0.0131	NA	0.2001	Atrial fibrillation and flutter (no controls excluded) || id:finn-b-I9_AF_EXNONE	Atrial fibrillation and flutter (no controls excluded)	Atrial fibrillation and flutter (no controls excluded) || ||	TRUE	igd	NA	NA	NA	NA	NA	NA	NA	16	345485	0.0252	2.69153e-06	3301	prot-a-3199	Vascular endothelial growth factor C || id:prot-a-3199	TRUE	reported	igd	1	TRUE
rs1338055	C	G	C	G	-0.1273	0.0137	0.58054	0.6252	FALSE	TRUE	FALSE	finn-b-I9_AF_EXNONE	10	8447148	0.0129	NA	0.2907	Atrial fibrillation and flutter (no controls excluded) || id:finn-b-I9_AF_EXNONE	Atrial fibrillation and flutter (no controls excluded)	Atrial fibrillation and flutter (no controls excluded) || ||	TRUE	igd	NA	NA	NA	NA	NA	NA	NA	10	8447148	0.0266	1.69824e-06	3301	prot-a-3199	Vascular endothelial growth factor C || id:prot-a-3199	TRUE	reported	igd	1	TRUE
rs151064104	A	G	A	G	0.3166	0.1384	0.03759	0.008433	FALSE	FALSE	FALSE	finn-b-I9_AF_EXNONE	12	125799997	0.0683	NA	0.0427602	Atrial fibrillation and flutter (no controls excluded) || id:finn-b-I9_AF_EXNONE	Atrial fibrillation and flutter (no controls excluded)	Atrial fibrillation and flutter (no controls excluded) || ||	TRUE	igd	NA	NA	NA	NA	NA	NA	NA	12	125799997	0.0682	3.46737e-06	3301	prot-a-3199	Vascular endothelial growth factor C || id:prot-a-3199	TRUE	reported	igd	1	TRUE
rs41278571	T	C	T	C	1.7416	0.023	0.01013	0.05597	FALSE	FALSE	FALSE	finn-b-I9_AF_EXNONE	4	177650866	0.0268	NA	0.3905	Atrial fibrillation and flutter (no controls excluded) || id:finn-b-I9_AF_EXNONE	Atrial fibrillation and flutter (no controls excluded)	Atrial fibrillation and flutter (no controls excluded) || ||	TRUE	igd	NA	NA	NA	NA	NA	NA	NA	4	177650866	0.1215	1.34896e-46	3301	prot-a-3199	Vascular endothelial growth factor C || id:prot-a-3199	TRUE	reported	igd	1	TRUE
rs4794828	A	G	A	G	-0.1242	0.0195	0.5099	0.4382	FALSE	FALSE	FALSE	finn-b-I9_AF_EXNONE	17	26717268	0.0124	NA	0.1163	Atrial fibrillation and flutter (no controls excluded) || id:finn-b-I9_AF_EXNONE	Atrial fibrillation and flutter (no controls excluded)	Atrial fibrillation and flutter (no controls excluded) || ||	TRUE	igd	NA	NA	NA	NA	NA	NA	NA	17	26717268	0.0245	3.80189e-07	3301	prot-a-3199	Vascular endothelial growth factor C || id:prot-a-3199	TRUE	reported	igd	1	TRUE
rs4888529	G	A	G	A	0.1462	-0.0192	0.2118	0.2521	FALSE	FALSE	FALSE	finn-b-I9_AF_EXNONE	16	76703245	0.0143	NA	0.1786	Atrial fibrillation and flutter (no controls excluded) || id:finn-b-I9_AF_EXNONE	Atrial fibrillation and flutter (no controls excluded)	Atrial fibrillation and flutter (no controls excluded) || ||	TRUE	igd	NA	NA	NA	NA	NA	NA	NA	16	76703245	0.0306	1.77828e-06	3301	prot-a-3199	Vascular endothelial growth factor C || id:prot-a-3199	TRUE	reported	igd	1	TRUE
rs62143206	T	G	T	G	-0.1469	0.0088	0.2131	0.1991	FALSE	FALSE	FALSE	finn-b-I9_AF_EXNONE	19	54326212	0.0155	NA	0.57	Atrial fibrillation and flutter (no controls excluded) || id:finn-b-I9_AF_EXNONE	Atrial fibrillation and flutter (no controls excluded)	Atrial fibrillation and flutter (no controls excluded) || ||	TRUE	igd	NA	NA	NA	NA	NA	NA	NA	19	54326212	0.0299	9.33254e-07	3301	prot-a-3199	Vascular endothelial growth factor C || id:prot-a-3199	TRUE	reported	igd	1	TRUE
rs7578733	G	T	G	T	0.509	0.0448	0.98587	0.97077	FALSE	FALSE	FALSE	finn-b-I9_AF_EXNONE	2	149049456	0.0364	NA	0.2183	Atrial fibrillation and flutter (no controls excluded) || id:finn-b-I9_AF_EXNONE	Atrial fibrillation and flutter (no controls excluded)	Atrial fibrillation and flutter (no controls excluded) || ||	TRUE	igd	TRUE	rs7578733	rs12466152	T	G	T	G	2	149027343	0.103	7.76247e-07	3301	prot-a-3199	Vascular endothelial growth factor C || id:prot-a-3199	TRUE	reported	igd	1	TRUE
rs79708272	A	G	A	G	0.4572	-0.0527	0.01687	0.004054	FALSE	FALSE	FALSE	finn-b-I9_AF_EXNONE	5	73619229	0.0985	NA	0.5927	Atrial fibrillation and flutter (no controls excluded) || id:finn-b-I9_AF_EXNONE	Atrial fibrillation and flutter (no controls excluded)	Atrial fibrillation and flutter (no controls excluded) || ||	TRUE	igd	NA	NA	NA	NA	NA	NA	NA	5	73619229	0.0963	2.04174e-06	3301	prot-a-3199	Vascular endothelial growth factor C || id:prot-a-3199	TRUE	reported	igd	1	TRUE
rs10822155	A	C	A	C	0.0749	0.0328	0.4132	0.3846	FALSE	FALSE	FALSE	finn-b-I9_AF_EXNONE	10	65071215	0.0127	NA	0.00974608	Atrial fibrillation and flutter (no controls excluded) || id:finn-b-I9_AF_EXNONE	Atrial fibrillation and flutter (no controls excluded)	Atrial fibrillation and flutter (no controls excluded) || ||	TRUE	igd	NA	NA	NA	NA	NA	NA	NA	10	65071215	0.0111	1.23509e-11	21758	ebi-a-GCST90011995	Vascular endothelial growth factor levels || id:ebi-a-GCST90011995	TRUE	reported	igd	1	TRUE
rs114694170	C	T	C	T	0.1548	0.0047	0.0513	0.05594	FALSE	FALSE	FALSE	finn-b-I9_AF_EXNONE	5	88180196	0.0267	NA	0.859	Atrial fibrillation and flutter (no controls excluded) || id:finn-b-I9_AF_EXNONE	Atrial fibrillation and flutter (no controls excluded)	Atrial fibrillation and flutter (no controls excluded) || ||	TRUE	igd	NA	NA	NA	NA	NA	NA	NA	5	88180196	0.0297	1.852e-07	21758	ebi-a-GCST90011995	Vascular endothelial growth factor levels || id:ebi-a-GCST90011995	TRUE	reported	igd	1	TRUE
rs11673125	T	C	T	C	-0.0698	-0.0297	0.2955	0.247	FALSE	FALSE	FALSE	finn-b-I9_AF_EXNONE	19	14763748	0.0143	NA	0.0379498	Atrial fibrillation and flutter (no controls excluded) || id:finn-b-I9_AF_EXNONE	Atrial fibrillation and flutter (no controls excluded)	Atrial fibrillation and flutter (no controls excluded) || ||	TRUE	igd	NA	NA	NA	NA	NA	NA	NA	19	14763748	0.0132	1.26401e-07	21758	ebi-a-GCST90011995	Vascular endothelial growth factor levels || id:ebi-a-GCST90011995	TRUE	reported	igd	1	TRUE
rs117446355	T	C	T	C	-0.1363	0.0103	0.0613	0.06195	FALSE	FALSE	FALSE	finn-b-I9_AF_EXNONE	7	141930418	0.0264	NA	0.6968	Atrial fibrillation and flutter (no controls excluded) || id:finn-b-I9_AF_EXNONE	Atrial fibrillation and flutter (no controls excluded)	Atrial fibrillation and flutter (no controls excluded) || ||	TRUE	igd	NA	NA	NA	NA	NA	NA	NA	7	141930418	0.0296	4.03896e-06	21758	ebi-a-GCST90011995	Vascular endothelial growth factor levels || id:ebi-a-GCST90011995	TRUE	reported	igd	1	TRUE
rs138648222	C	G	C	G	0.1934	0.0689	0.0249	0.01386	FALSE	TRUE	FALSE	finn-b-I9_AF_EXNONE	13	29335624	0.0532	NA	0.1951	Atrial fibrillation and flutter (no controls excluded) || id:finn-b-I9_AF_EXNONE	Atrial fibrillation and flutter (no controls excluded)	Atrial fibrillation and flutter (no controls excluded) || ||	TRUE	igd	NA	NA	NA	NA	NA	NA	NA	13	29335624	0.0418	3.71202e-06	21758	ebi-a-GCST90011995	Vascular endothelial growth factor levels || id:ebi-a-GCST90011995	TRUE	reported	igd	1	TRUE
rs188714436	G	A	G	A	-0.2672	-0.0376	0.0201	0.06812	FALSE	FALSE	FALSE	finn-b-I9_AF_EXNONE	3	164947409	0.0248	NA	0.1285	Atrial fibrillation and flutter (no controls excluded) || id:finn-b-I9_AF_EXNONE	Atrial fibrillation and flutter (no controls excluded)	Atrial fibrillation and flutter (no controls excluded) || ||	TRUE	igd	NA	NA	NA	NA	NA	NA	NA	3	164947409	0.0568	2.53303e-06	21758	ebi-a-GCST90011995	Vascular endothelial growth factor levels || id:ebi-a-GCST90011995	TRUE	reported	igd	1	TRUE
rs1891931	T	G	T	G	0.0568	0	0.6918	0.7141	FALSE	FALSE	FALSE	finn-b-I9_AF_EXNONE	1	165160578	0.0137	NA	0.9981	Atrial fibrillation and flutter (no controls excluded) || id:finn-b-I9_AF_EXNONE	Atrial fibrillation and flutter (no controls excluded)	Atrial fibrillation and flutter (no controls excluded) || ||	TRUE	igd	NA	NA	NA	NA	NA	NA	NA	1	165160578	0.0124	4.86105e-06	21758	ebi-a-GCST90011995	Vascular endothelial growth factor levels || id:ebi-a-GCST90011995	TRUE	reported	igd	1	TRUE
rs193255470	T	C	T	C	0.2704	0.0267	0.0186	0.02905	FALSE	FALSE	FALSE	finn-b-I9_AF_EXNONE	17	56137420	0.0373	NA	0.4749	Atrial fibrillation and flutter (no controls excluded) || id:finn-b-I9_AF_EXNONE	Atrial fibrillation and flutter (no controls excluded)	Atrial fibrillation and flutter (no controls excluded) || ||	TRUE	igd	NA	NA	NA	NA	NA	NA	NA	17	56137420	0.0584	3.65797e-06	21758	ebi-a-GCST90011995	Vascular endothelial growth factor levels || id:ebi-a-GCST90011995	TRUE	reported	igd	1	TRUE
rs2145600	G	C	G	C	-0.0612	0.0014	0.7368	0.6961	FALSE	TRUE	FALSE	finn-b-I9_AF_EXNONE	14	58750902	0.0134	NA	0.9141	Atrial fibrillation and flutter (no controls excluded) || id:finn-b-I9_AF_EXNONE	Atrial fibrillation and flutter (no controls excluded)	Atrial fibrillation and flutter (no controls excluded) || ||	TRUE	igd	NA	NA	NA	NA	NA	NA	NA	14	58750902	0.0134	4.97496e-06	21758	ebi-a-GCST90011995	Vascular endothelial growth factor levels || id:ebi-a-GCST90011995	TRUE	reported	igd	1	TRUE
rs28678108	G	A	G	A	-0.0599	0.0088	0.4394	0.4013	FALSE	FALSE	FALSE	finn-b-I9_AF_EXNONE	4	94990661	0.0126	NA	0.4851	Atrial fibrillation and flutter (no controls excluded) || id:finn-b-I9_AF_EXNONE	Atrial fibrillation and flutter (no controls excluded)	Atrial fibrillation and flutter (no controls excluded) || ||	TRUE	igd	NA	NA	NA	NA	NA	NA	NA	4	94990661	0.0125	1.59401e-06	21758	ebi-a-GCST90011995	Vascular endothelial growth factor levels || id:ebi-a-GCST90011995	TRUE	reported	igd	1	TRUE
rs35971620	C	T	C	T	0.0802	0.0068	0.1695	0.1708	FALSE	FALSE	FALSE	finn-b-I9_AF_EXNONE	5	122174056	0.0165	NA	0.678	Atrial fibrillation and flutter (no controls excluded) || id:finn-b-I9_AF_EXNONE	Atrial fibrillation and flutter (no controls excluded)	Atrial fibrillation and flutter (no controls excluded) || ||	TRUE	igd	NA	NA	NA	NA	NA	NA	NA	5	122174056	0.0149	8.04192e-08	21758	ebi-a-GCST90011995	Vascular endothelial growth factor levels || id:ebi-a-GCST90011995	TRUE	reported	igd	1	TRUE
rs58363313	A	G	A	G	0.0871	-0.0127	0.148	0.141	FALSE	FALSE	FALSE	finn-b-I9_AF_EXNONE	7	30172539	0.0181	NA	0.4838	Atrial fibrillation and flutter (no controls excluded) || id:finn-b-I9_AF_EXNONE	Atrial fibrillation and flutter (no controls excluded)	Atrial fibrillation and flutter (no controls excluded) || ||	TRUE	igd	NA	NA	NA	NA	NA	NA	NA	7	30172539	0.0184	2.19999e-06	21758	ebi-a-GCST90011995	Vascular endothelial growth factor levels || id:ebi-a-GCST90011995	TRUE	reported	igd	1	TRUE
rs61818787	C	T	C	T	0.0862	0.0115	0.1896	0.245	FALSE	FALSE	FALSE	finn-b-I9_AF_EXNONE	1	190376438	0.0144	NA	0.4233	Atrial fibrillation and flutter (no controls excluded) || id:finn-b-I9_AF_EXNONE	Atrial fibrillation and flutter (no controls excluded)	Atrial fibrillation and flutter (no controls excluded) || ||	TRUE	igd	NA	NA	NA	NA	NA	NA	NA	1	190376438	0.0155	3.00802e-08	21758	ebi-a-GCST90011995	Vascular endothelial growth factor levels || id:ebi-a-GCST90011995	TRUE	reported	igd	1	TRUE
rs62401205	A	C	A	C	-0.2071	-0.033	0.0447	0.06703	FALSE	FALSE	FALSE	finn-b-I9_AF_EXNONE	6	43855489	0.0252	NA	0.191	Atrial fibrillation and flutter (no controls excluded) || id:finn-b-I9_AF_EXNONE	Atrial fibrillation and flutter (no controls excluded)	Atrial fibrillation and flutter (no controls excluded) || ||	TRUE	igd	NA	NA	NA	NA	NA	NA	NA	6	43855489	0.0349	3.04103e-09	21758	ebi-a-GCST90011995	Vascular endothelial growth factor levels || id:ebi-a-GCST90011995	TRUE	reported	igd	1	TRUE
rs6475938	T	A	T	A	-0.141	-0.002	0.45	0.4678	FALSE	TRUE	TRUE	finn-b-I9_AF_EXNONE	9	2687795	0.0124	NA	0.8729	Atrial fibrillation and flutter (no controls excluded) || id:finn-b-I9_AF_EXNONE	Atrial fibrillation and flutter (no controls excluded)	Atrial fibrillation and flutter (no controls excluded) || ||	TRUE	igd	NA	NA	NA	NA	NA	NA	NA	9	2687795	0.0137	8.17147e-25	21758	ebi-a-GCST90011995	Vascular endothelial growth factor levels || id:ebi-a-GCST90011995	TRUE	reported	igd	1	TRUE
rs6921438	A	G	A	G	-0.4456	-0.0032	0.4874	0.4845	FALSE	FALSE	FALSE	finn-b-I9_AF_EXNONE	6	43925607	0.0124	NA	0.7964	Atrial fibrillation and flutter (no controls excluded) || id:finn-b-I9_AF_EXNONE	Atrial fibrillation and flutter (no controls excluded)	Atrial fibrillation and flutter (no controls excluded) || ||	TRUE	igd	NA	NA	NA	NA	NA	NA	NA	6	43925607	0.012	1e-200	21758	ebi-a-GCST90011995	Vascular endothelial growth factor levels || id:ebi-a-GCST90011995	TRUE	reported	igd	1	TRUE
rs6993770	T	A	T	A	-0.1494	-0.0104	0.2676	0.2228	FALSE	TRUE	FALSE	finn-b-I9_AF_EXNONE	8	106581528	0.0149	NA	0.4875	Atrial fibrillation and flutter (no controls excluded) || id:finn-b-I9_AF_EXNONE	Atrial fibrillation and flutter (no controls excluded)	Atrial fibrillation and flutter (no controls excluded) || ||	TRUE	igd	NA	NA	NA	NA	NA	NA	NA	8	106581528	0.0124	1.69005e-33	21758	ebi-a-GCST90011995	Vascular endothelial growth factor levels || id:ebi-a-GCST90011995	TRUE	reported	igd	1	TRUE
rs77598691	A	G	A	G	0.2776	-0.1153	0.0177	0.009411	FALSE	FALSE	FALSE	finn-b-I9_AF_EXNONE	1	211870175	0.0638	NA	0.07085	Atrial fibrillation and flutter (no controls excluded) || id:finn-b-I9_AF_EXNONE	Atrial fibrillation and flutter (no controls excluded)	Atrial fibrillation and flutter (no controls excluded) || ||	TRUE	igd	NA	NA	NA	NA	NA	NA	NA	1	211870175	0.0585	2.121e-06	21758	ebi-a-GCST90011995	Vascular endothelial growth factor levels || id:ebi-a-GCST90011995	TRUE	reported	igd	1	TRUE
rs9472184	G	A	G	A	0.0641	-0.0095	0.4826	0.5436	FALSE	FALSE	FALSE	finn-b-I9_AF_EXNONE	6	43940269	0.0124	NA	0.4455	Atrial fibrillation and flutter (no controls excluded) || id:finn-b-I9_AF_EXNONE	Atrial fibrillation and flutter (no controls excluded)	Atrial fibrillation and flutter (no controls excluded) || ||	TRUE	igd	NA	NA	NA	NA	NA	NA	NA	6	43940269	0.0129	6.47098e-07	21758	ebi-a-GCST90011995	Vascular endothelial growth factor levels || id:ebi-a-GCST90011995	TRUE	reported	igd	1	TRUE
rs10935473	T	G	T	G	-0.6884	0.0132	0.44405	0.4455	FALSE	FALSE	FALSE	finn-b-I9_AF_EXNONE	3	98416900	0.0124	NA	0.2877	Atrial fibrillation and flutter (no controls excluded) || id:finn-b-I9_AF_EXNONE	Atrial fibrillation and flutter (no controls excluded)	Atrial fibrillation and flutter (no controls excluded) || ||	TRUE	igd	NA	NA	NA	NA	NA	NA	NA	3	98416900	0.022	1e-200	3301	prot-a-1129	Vascular endothelial growth factor receptor 3 || id:prot-a-1129	TRUE	reported	igd	1	TRUE
rs114832008	T	A	T	A	-0.407	-0.0663	0.02237	0.01759	FALSE	TRUE	FALSE	finn-b-I9_AF_EXNONE	5	104733289	0.0469	NA	0.1573	Atrial fibrillation and flutter (no controls excluded) || id:finn-b-I9_AF_EXNONE	Atrial fibrillation and flutter (no controls excluded)	Atrial fibrillation and flutter (no controls excluded) || ||	TRUE	igd	NA	NA	NA	NA	NA	NA	NA	5	104733289	0.0865	2.5704e-06	3301	prot-a-1129	Vascular endothelial growth factor receptor 3 || id:prot-a-1129	TRUE	reported	igd	1	TRUE
rs115788968	A	G	A	G	0.2829	-0.0609	0.06405	0.02655	FALSE	FALSE	FALSE	finn-b-I9_AF_EXNONE	4	804129	0.0394	NA	0.1225	Atrial fibrillation and flutter (no controls excluded) || id:finn-b-I9_AF_EXNONE	Atrial fibrillation and flutter (no controls excluded)	Atrial fibrillation and flutter (no controls excluded) || ||	TRUE	igd	NA	NA	NA	NA	NA	NA	NA	4	804129	0.0579	1.04713e-06	3301	prot-a-1129	Vascular endothelial growth factor receptor 3 || id:prot-a-1129	TRUE	reported	igd	1	TRUE
rs11883201	G	A	G	A	-0.1207	0.0185	0.37794	0.3795	FALSE	FALSE	FALSE	finn-b-I9_AF_EXNONE	19	39727490	0.0128	NA	0.1495	Atrial fibrillation and flutter (no controls excluded) || id:finn-b-I9_AF_EXNONE	Atrial fibrillation and flutter (no controls excluded)	Atrial fibrillation and flutter (no controls excluded) || ||	TRUE	igd	NA	NA	NA	NA	NA	NA	NA	19	39727490	0.0263	4.36516e-06	3301	prot-a-1129	Vascular endothelial growth factor receptor 3 || id:prot-a-1129	TRUE	reported	igd	1	TRUE
rs1262822	T	C	T	C	0.1413	-0.0095	0.76619	0.844	FALSE	FALSE	FALSE	finn-b-I9_AF_EXNONE	10	6659181	0.017	NA	0.5772	Atrial fibrillation and flutter (no controls excluded) || id:finn-b-I9_AF_EXNONE	Atrial fibrillation and flutter (no controls excluded)	Atrial fibrillation and flutter (no controls excluded) || ||	TRUE	igd	TRUE	rs1262822	rs12767208	C	T	T	G	10	6658818	0.0291	1.25893e-06	3301	prot-a-1129	Vascular endothelial growth factor receptor 3 || id:prot-a-1129	TRUE	reported	igd	1	TRUE
rs141284505	C	T	C	T	-0.4425	-0.1047	0.01962	0.00439	FALSE	FALSE	FALSE	finn-b-I9_AF_EXNONE	6	146354580	0.0938	NA	0.2643	Atrial fibrillation and flutter (no controls excluded) || id:finn-b-I9_AF_EXNONE	Atrial fibrillation and flutter (no controls excluded)	Atrial fibrillation and flutter (no controls excluded) || ||	TRUE	igd	NA	NA	NA	NA	NA	NA	NA	6	146354580	0.0949	3.0903e-06	3301	prot-a-1129	Vascular endothelial growth factor receptor 3 || id:prot-a-1129	TRUE	reported	igd	1	TRUE
rs142824445	A	G	A	G	0.3923	-0.0452	0.02698	0.01871	FALSE	FALSE	FALSE	finn-b-I9_AF_EXNONE	7	82164920	0.047	NA	0.3362	Atrial fibrillation and flutter (no controls excluded) || id:finn-b-I9_AF_EXNONE	Atrial fibrillation and flutter (no controls excluded)	Atrial fibrillation and flutter (no controls excluded) || ||	TRUE	igd	NA	NA	NA	NA	NA	NA	NA	7	82164920	0.0844	3.31131e-06	3301	prot-a-1129	Vascular endothelial growth factor receptor 3 || id:prot-a-1129	TRUE	reported	igd	1	TRUE
rs149492105	A	G	A	G	-0.8275	0.073	0.0067	0.007946	FALSE	FALSE	FALSE	finn-b-I9_AF_EXNONE	13	113425705	0.0713	NA	0.306	Atrial fibrillation and flutter (no controls excluded) || id:finn-b-I9_AF_EXNONE	Atrial fibrillation and flutter (no controls excluded)	Atrial fibrillation and flutter (no controls excluded) || ||	TRUE	igd	NA	NA	NA	NA	NA	NA	NA	13	113425705	0.172	1.47911e-06	3301	prot-a-1129	Vascular endothelial growth factor receptor 3 || id:prot-a-1129	TRUE	reported	igd	1	TRUE
rs17209504	T	G	T	G	-0.334	0.0303	0.03756	0.02677	FALSE	FALSE	FALSE	finn-b-I9_AF_EXNONE	22	19608645	0.0383	NA	0.4291	Atrial fibrillation and flutter (no controls excluded) || id:finn-b-I9_AF_EXNONE	Atrial fibrillation and flutter (no controls excluded)	Atrial fibrillation and flutter (no controls excluded) || ||	TRUE	igd	NA	NA	NA	NA	NA	NA	NA	22	19608645	0.0677	8.12831e-07	3301	prot-a-1129	Vascular endothelial growth factor receptor 3 || id:prot-a-1129	TRUE	reported	igd	1	TRUE
rs2192744	T	C	T	C	-0.1219	0.0111	0.65061	0.5665	FALSE	FALSE	FALSE	finn-b-I9_AF_EXNONE	7	12123472	0.0125	NA	0.3756	Atrial fibrillation and flutter (no controls excluded) || id:finn-b-I9_AF_EXNONE	Atrial fibrillation and flutter (no controls excluded)	Atrial fibrillation and flutter (no controls excluded) || ||	TRUE	igd	NA	NA	NA	NA	NA	NA	NA	7	12123472	0.0261	3.0903e-06	3301	prot-a-1129	Vascular endothelial growth factor receptor 3 || id:prot-a-1129	TRUE	reported	igd	1	TRUE
rs2519093	T	C	T	C	-0.5799	0.0357	0.17823	0.201	FALSE	FALSE	FALSE	finn-b-I9_AF_EXNONE	9	136141870	0.0154	NA	0.0201702	Atrial fibrillation and flutter (no controls excluded) || id:finn-b-I9_AF_EXNONE	Atrial fibrillation and flutter (no controls excluded)	Atrial fibrillation and flutter (no controls excluded) || ||	TRUE	igd	NA	NA	NA	NA	NA	NA	NA	9	136141870	0.0306	5.88844e-80	3301	prot-a-1129	Vascular endothelial growth factor receptor 3 || id:prot-a-1129	TRUE	reported	igd	1	TRUE
rs28535575	T	C	T	C	-0.2051	0.0226	0.09177	0.07598	FALSE	FALSE	FALSE	finn-b-I9_AF_EXNONE	4	152934724	0.0236	NA	0.3382	Atrial fibrillation and flutter (no controls excluded) || id:finn-b-I9_AF_EXNONE	Atrial fibrillation and flutter (no controls excluded)	Atrial fibrillation and flutter (no controls excluded) || ||	TRUE	igd	NA	NA	NA	NA	NA	NA	NA	4	152934724	0.0435	2.45471e-06	3301	prot-a-1129	Vascular endothelial growth factor receptor 3 || id:prot-a-1129	TRUE	reported	igd	1	TRUE
rs34221241	C	T	C	T	-0.363	-0.018	0.10429	0.1246	FALSE	FALSE	FALSE	finn-b-I9_AF_EXNONE	5	180057293	0.0188	NA	0.3365	Atrial fibrillation and flutter (no controls excluded) || id:finn-b-I9_AF_EXNONE	Atrial fibrillation and flutter (no controls excluded)	Atrial fibrillation and flutter (no controls excluded) || ||	TRUE	igd	NA	NA	NA	NA	NA	NA	NA	5	180057293	0.0401	1.54882e-19	3301	prot-a-1129	Vascular endothelial growth factor receptor 3 || id:prot-a-1129	TRUE	reported	igd	1	TRUE
rs4085361	A	G	A	G	0.123	3e-04	0.35008	0.3191	FALSE	FALSE	FALSE	finn-b-I9_AF_EXNONE	11	107462895	0.0133	NA	0.9804	Atrial fibrillation and flutter (no controls excluded) || id:finn-b-I9_AF_EXNONE	Atrial fibrillation and flutter (no controls excluded)	Atrial fibrillation and flutter (no controls excluded) || ||	TRUE	igd	NA	NA	NA	NA	NA	NA	NA	11	107462895	0.0264	3.0903e-06	3301	prot-a-1129	Vascular endothelial growth factor receptor 3 || id:prot-a-1129	TRUE	reported	igd	1	TRUE
rs4959963	A	T	A	T	-0.3383	0.041	0.03953	0.04218	FALSE	TRUE	FALSE	finn-b-I9_AF_EXNONE	6	4423384	0.0309	NA	0.184	Atrial fibrillation and flutter (no controls excluded) || id:finn-b-I9_AF_EXNONE	Atrial fibrillation and flutter (no controls excluded)	Atrial fibrillation and flutter (no controls excluded) || ||	TRUE	igd	NA	NA	NA	NA	NA	NA	NA	6	4423384	0.0681	6.76083e-07	3301	prot-a-1129	Vascular endothelial growth factor receptor 3 || id:prot-a-1129	TRUE	reported	igd	1	TRUE
rs61868114	A	G	A	G	0.1425	0.0163	0.22477	0.2512	FALSE	FALSE	FALSE	finn-b-I9_AF_EXNONE	10	87165390	0.0143	NA	0.2551	Atrial fibrillation and flutter (no controls excluded) || id:finn-b-I9_AF_EXNONE	Atrial fibrillation and flutter (no controls excluded)	Atrial fibrillation and flutter (no controls excluded) || ||	TRUE	igd	NA	NA	NA	NA	NA	NA	NA	10	87165390	0.0306	3.16228e-06	3301	prot-a-1129	Vascular endothelial growth factor receptor 3 || id:prot-a-1129	TRUE	reported	igd	1	TRUE
rs61918696	G	A	G	A	-0.1458	-0.0254	0.20417	0.1815	FALSE	FALSE	FALSE	finn-b-I9_AF_EXNONE	12	1141906	0.0161	NA	0.1154	Atrial fibrillation and flutter (no controls excluded) || id:finn-b-I9_AF_EXNONE	Atrial fibrillation and flutter (no controls excluded)	Atrial fibrillation and flutter (no controls excluded) || ||	TRUE	igd	NA	NA	NA	NA	NA	NA	NA	12	1141906	0.0307	2.0893e-06	3301	prot-a-1129	Vascular endothelial growth factor receptor 3 || id:prot-a-1129	TRUE	reported	igd	1	TRUE
rs7610150	T	C	T	C	0.3166	-0.0299	0.03513	0.0823	FALSE	FALSE	FALSE	finn-b-I9_AF_EXNONE	3	178381679	0.0225	NA	0.1843	Atrial fibrillation and flutter (no controls excluded) || id:finn-b-I9_AF_EXNONE	Atrial fibrillation and flutter (no controls excluded)	Atrial fibrillation and flutter (no controls excluded) || ||	TRUE	igd	NA	NA	NA	NA	NA	NA	NA	3	178381679	0.0675	2.75423e-06	3301	prot-a-1129	Vascular endothelial growth factor receptor 3 || id:prot-a-1129	TRUE	reported	igd	1	TRUE
rs7774312	G	A	G	A	-0.1562	-0.029	0.19902	0.2003	FALSE	FALSE	FALSE	finn-b-I9_AF_EXNONE	6	135130177	0.0156	NA	0.0631001	Atrial fibrillation and flutter (no controls excluded) || id:finn-b-I9_AF_EXNONE	Atrial fibrillation and flutter (no controls excluded)	Atrial fibrillation and flutter (no controls excluded) || ||	TRUE	igd	NA	NA	NA	NA	NA	NA	NA	6	135130177	0.0322	1.23027e-06	3301	prot-a-1129	Vascular endothelial growth factor receptor 3 || id:prot-a-1129	TRUE	reported	igd	1	TRUE
rs7818892	A	T	A	T	-0.1457	-0.0142	0.26703	0.2692	FALSE	TRUE	FALSE	finn-b-I9_AF_EXNONE	8	56072992	0.014	NA	0.3102	Atrial fibrillation and flutter (no controls excluded) || id:finn-b-I9_AF_EXNONE	Atrial fibrillation and flutter (no controls excluded)	Atrial fibrillation and flutter (no controls excluded) || ||	TRUE	igd	NA	NA	NA	NA	NA	NA	NA	8	56072992	0.0284	2.75423e-07	3301	prot-a-1129	Vascular endothelial growth factor receptor 3 || id:prot-a-1129	TRUE	reported	igd	1	TRUE
rs78874152	G	A	G	A	-0.1184	-0.0056	0.53891	0.5783	FALSE	FALSE	FALSE	finn-b-I9_AF_EXNONE	2	147066599	0.0125	NA	0.6528	Atrial fibrillation and flutter (no controls excluded) || id:finn-b-I9_AF_EXNONE	Atrial fibrillation and flutter (no controls excluded)	Atrial fibrillation and flutter (no controls excluded) || ||	TRUE	igd	NA	NA	NA	NA	NA	NA	NA	2	147066599	0.0257	4.2658e-06	3301	prot-a-1129	Vascular endothelial growth factor receptor 3 || id:prot-a-1129	TRUE	reported	igd	1	TRUE
rs9264597	G	A	G	A	-0.1231	-0.0162	0.63819	0.7068	FALSE	FALSE	FALSE	finn-b-I9_AF_EXNONE	6	31240180	0.0145	NA	0.2617	Atrial fibrillation and flutter (no controls excluded) || id:finn-b-I9_AF_EXNONE	Atrial fibrillation and flutter (no controls excluded)	Atrial fibrillation and flutter (no controls excluded) || ||	TRUE	igd	TRUE	rs9264597	rs2524093	A	G	A	C	6	31237233	0.0261	2.39883e-06	3301	prot-a-1129	Vascular endothelial growth factor receptor 3 || id:prot-a-1129	TRUE	reported	igd	1	TRUE
rs10971942	C	A	C	A	-0.1197	0.0111	0.52169	0.5892	FALSE	FALSE	FALSE	finn-b-I9_AF_EXNONE	9	34127763	0.0126	NA	0.3752	Atrial fibrillation and flutter (no controls excluded) || id:finn-b-I9_AF_EXNONE	Atrial fibrillation and flutter (no controls excluded)	Atrial fibrillation and flutter (no controls excluded) || ||	TRUE	igd	NA	NA	NA	NA	NA	NA	NA	9	34127763	0.0248	1.34896e-06	3301	prot-a-3198	Vascular endothelial growth factor A || id:prot-a-3198	TRUE	reported	igd	1	TRUE
rs11697435	G	A	G	A	-0.2031	-0.0027	0.10018	0.1117	FALSE	FALSE	FALSE	finn-b-I9_AF_EXNONE	20	38455276	0.0197	NA	0.8897	Atrial fibrillation and flutter (no controls excluded) || id:finn-b-I9_AF_EXNONE	Atrial fibrillation and flutter (no controls excluded)	Atrial fibrillation and flutter (no controls excluded) || ||	TRUE	igd	NA	NA	NA	NA	NA	NA	NA	20	38455276	0.0416	1.07152e-06	3301	prot-a-3198	Vascular endothelial growth factor A || id:prot-a-3198	TRUE	reported	igd	1	TRUE
rs118100439	T	G	T	G	0.4437	-0.0429	0.02449	0.03518	FALSE	FALSE	FALSE	finn-b-I9_AF_EXNONE	14	65780997	0.0342	NA	0.2103	Atrial fibrillation and flutter (no controls excluded) || id:finn-b-I9_AF_EXNONE	Atrial fibrillation and flutter (no controls excluded)	Atrial fibrillation and flutter (no controls excluded) || ||	TRUE	igd	NA	NA	NA	NA	NA	NA	NA	14	65780997	0.0886	5.49541e-07	3301	prot-a-3198	Vascular endothelial growth factor A || id:prot-a-3198	TRUE	reported	igd	1	TRUE
rs145744292	G	T	G	T	-0.4198	0.0164	0.03054	0.04402	FALSE	FALSE	FALSE	finn-b-I9_AF_EXNONE	6	134351323	0.031	NA	0.5963	Atrial fibrillation and flutter (no controls excluded) || id:finn-b-I9_AF_EXNONE	Atrial fibrillation and flutter (no controls excluded)	Atrial fibrillation and flutter (no controls excluded) || ||	TRUE	igd	NA	NA	NA	NA	NA	NA	NA	6	134351323	0.0806	1.90546e-07	3301	prot-a-3198	Vascular endothelial growth factor A || id:prot-a-3198	TRUE	reported	igd	1	TRUE
rs148228879	T	C	T	C	0.5316	-0.0025	0.01381	0.006022	FALSE	FALSE	FALSE	finn-b-I9_AF_EXNONE	2	155421821	0.0816	NA	0.9753	Atrial fibrillation and flutter (no controls excluded) || id:finn-b-I9_AF_EXNONE	Atrial fibrillation and flutter (no controls excluded)	Atrial fibrillation and flutter (no controls excluded) || ||	TRUE	igd	NA	NA	NA	NA	NA	NA	NA	2	155421821	0.1141	3.16228e-06	3301	prot-a-3198	Vascular endothelial growth factor A || id:prot-a-3198	TRUE	reported	igd	1	TRUE
rs149771188	T	C	T	C	0.3421	-0.0206	0.04115	0.02799	FALSE	FALSE	FALSE	finn-b-I9_AF_EXNONE	1	112443435	0.0376	NA	0.583399	Atrial fibrillation and flutter (no controls excluded) || id:finn-b-I9_AF_EXNONE	Atrial fibrillation and flutter (no controls excluded)	Atrial fibrillation and flutter (no controls excluded) || ||	TRUE	igd	NA	NA	NA	NA	NA	NA	NA	1	112443435	0.0629	5.24807e-08	3301	prot-a-3198	Vascular endothelial growth factor A || id:prot-a-3198	TRUE	reported	igd	1	TRUE
rs2357472	T	C	T	C	-0.1262	0.0163	0.4796	0.465	FALSE	FALSE	FALSE	finn-b-I9_AF_EXNONE	2	10389669	0.0124	NA	0.188	Atrial fibrillation and flutter (no controls excluded) || id:finn-b-I9_AF_EXNONE	Atrial fibrillation and flutter (no controls excluded)	Atrial fibrillation and flutter (no controls excluded) || ||	TRUE	igd	NA	NA	NA	NA	NA	NA	NA	2	10389669	0.0246	2.88403e-07	3301	prot-a-3198	Vascular endothelial growth factor A || id:prot-a-3198	TRUE	reported	igd	1	TRUE
rs2928330	A	G	A	G	-0.1212	0.0188	0.55019	0.4865	FALSE	FALSE	FALSE	finn-b-I9_AF_EXNONE	4	37516608	0.0123	NA	0.1267	Atrial fibrillation and flutter (no controls excluded) || id:finn-b-I9_AF_EXNONE	Atrial fibrillation and flutter (no controls excluded)	Atrial fibrillation and flutter (no controls excluded) || ||	TRUE	igd	NA	NA	NA	NA	NA	NA	NA	4	37516608	0.0246	7.94328e-07	3301	prot-a-3198	Vascular endothelial growth factor A || id:prot-a-3198	TRUE	reported	igd	1	TRUE
rs3936026	A	G	A	G	0.1434	-0.0199	0.24521	0.3099	FALSE	FALSE	FALSE	finn-b-I9_AF_EXNONE	8	41009735	0.0133	NA	0.1366	Atrial fibrillation and flutter (no controls excluded) || id:finn-b-I9_AF_EXNONE	Atrial fibrillation and flutter (no controls excluded)	Atrial fibrillation and flutter (no controls excluded) || ||	TRUE	igd	NA	NA	NA	NA	NA	NA	NA	8	41009735	0.0292	8.70964e-07	3301	prot-a-3198	Vascular endothelial growth factor A || id:prot-a-3198	TRUE	reported	igd	1	TRUE
rs3974831	G	T	G	T	-0.1381	-0.0043	0.23778	0.2751	FALSE	FALSE	FALSE	finn-b-I9_AF_EXNONE	19	54306299	0.014	NA	0.7601	Atrial fibrillation and flutter (no controls excluded) || id:finn-b-I9_AF_EXNONE	Atrial fibrillation and flutter (no controls excluded)	Atrial fibrillation and flutter (no controls excluded) || ||	TRUE	igd	NA	NA	NA	NA	NA	NA	NA	19	54306299	0.03	4.16869e-06	3301	prot-a-3198	Vascular endothelial growth factor A || id:prot-a-3198	TRUE	reported	igd	1	TRUE
rs4686007	A	G	A	G	0.1461	-0.0256	0.80906	0.8006	FALSE	FALSE	FALSE	finn-b-I9_AF_EXNONE	3	6018739	0.0155	NA	0.0988895	Atrial fibrillation and flutter (no controls excluded) || id:finn-b-I9_AF_EXNONE	Atrial fibrillation and flutter (no controls excluded)	Atrial fibrillation and flutter (no controls excluded) || ||	TRUE	igd	NA	NA	NA	NA	NA	NA	NA	3	6018739	0.0314	3.23594e-06	3301	prot-a-3198	Vascular endothelial growth factor A || id:prot-a-3198	TRUE	reported	igd	1	TRUE
rs4702801	A	G	A	G	0.1366	-0.0166	0.22185	0.2881	FALSE	FALSE	FALSE	finn-b-I9_AF_EXNONE	5	4522828	0.0136	NA	0.2223	Atrial fibrillation and flutter (no controls excluded) || id:finn-b-I9_AF_EXNONE	Atrial fibrillation and flutter (no controls excluded)	Atrial fibrillation and flutter (no controls excluded) || ||	TRUE	igd	NA	NA	NA	NA	NA	NA	NA	5	4522828	0.0299	4.89779e-06	3301	prot-a-3198	Vascular endothelial growth factor A || id:prot-a-3198	TRUE	reported	igd	1	TRUE
rs56203706	C	T	C	T	-0.1154	0.0146	0.50623	0.4882	FALSE	FALSE	FALSE	finn-b-I9_AF_EXNONE	1	29696060	0.0124	NA	0.2381	Atrial fibrillation and flutter (no controls excluded) || id:finn-b-I9_AF_EXNONE	Atrial fibrillation and flutter (no controls excluded)	Atrial fibrillation and flutter (no controls excluded) || ||	TRUE	igd	NA	NA	NA	NA	NA	NA	NA	1	29696060	0.0247	2.88403e-06	3301	prot-a-3198	Vascular endothelial growth factor A || id:prot-a-3198	TRUE	reported	igd	1	TRUE
rs62003535	T	C	T	C	0.3547	0.0096	0.03261	0.02777	FALSE	FALSE	FALSE	finn-b-I9_AF_EXNONE	14	53371863	0.0378	NA	0.7987	Atrial fibrillation and flutter (no controls excluded) || id:finn-b-I9_AF_EXNONE	Atrial fibrillation and flutter (no controls excluded)	Atrial fibrillation and flutter (no controls excluded) || ||	TRUE	igd	NA	NA	NA	NA	NA	NA	NA	14	53371863	0.0773	4.46684e-06	3301	prot-a-3198	Vascular endothelial growth factor A || id:prot-a-3198	TRUE	reported	igd	1	TRUE
rs6921438	A	G	A	G	-0.4199	-0.0032	0.49684	0.4845	FALSE	FALSE	FALSE	finn-b-I9_AF_EXNONE	6	43925607	0.0124	NA	0.7964	Atrial fibrillation and flutter (no controls excluded) || id:finn-b-I9_AF_EXNONE	Atrial fibrillation and flutter (no controls excluded)	Atrial fibrillation and flutter (no controls excluded) || ||	TRUE	igd	NA	NA	NA	NA	NA	NA	NA	6	43925607	0.0236	7.76247e-71	3301	prot-a-3198	Vascular endothelial growth factor A || id:prot-a-3198	TRUE	reported	igd	1	TRUE
rs720914	A	G	A	G	-0.1238	-0.0187	0.38479	0.3776	FALSE	FALSE	FALSE	finn-b-I9_AF_EXNONE	22	27219881	0.0128	NA	0.143	Atrial fibrillation and flutter (no controls excluded) || id:finn-b-I9_AF_EXNONE	Atrial fibrillation and flutter (no controls excluded)	Atrial fibrillation and flutter (no controls excluded) || ||	TRUE	igd	NA	NA	NA	NA	NA	NA	NA	22	27219881	0.0259	1.7378e-06	3301	prot-a-3198	Vascular endothelial growth factor A || id:prot-a-3198	TRUE	reported	igd	1	TRUE
rs72839802	G	A	G	A	-0.1297	-0.0192	0.28516	0.23	FALSE	FALSE	FALSE	finn-b-I9_AF_EXNONE	17	7204182	0.0147	NA	0.193	Atrial fibrillation and flutter (no controls excluded) || id:finn-b-I9_AF_EXNONE	Atrial fibrillation and flutter (no controls excluded)	Atrial fibrillation and flutter (no controls excluded) || ||	TRUE	igd	NA	NA	NA	NA	NA	NA	NA	17	7204182	0.0275	2.34423e-06	3301	prot-a-3198	Vascular endothelial growth factor A || id:prot-a-3198	TRUE	reported	igd	1	TRUE
rs73233856	A	G	A	G	0.6189	-0.0407	0.01022	0.003151	FALSE	FALSE	FALSE	finn-b-I9_AF_EXNONE	3	141808590	0.1131	NA	0.7188	Atrial fibrillation and flutter (no controls excluded) || id:finn-b-I9_AF_EXNONE	Atrial fibrillation and flutter (no controls excluded)	Atrial fibrillation and flutter (no controls excluded) || ||	TRUE	igd	NA	NA	NA	NA	NA	NA	NA	3	141808590	0.1245	6.60693e-07	3301	prot-a-3198	Vascular endothelial growth factor A || id:prot-a-3198	TRUE	reported	igd	1	TRUE
rs9594940	T	C	T	C	-0.1323	-0.0233	0.28186	0.2305	FALSE	FALSE	FALSE	finn-b-I9_AF_EXNONE	13	44013457	0.0146	NA	0.1114	Atrial fibrillation and flutter (no controls excluded) || id:finn-b-I9_AF_EXNONE	Atrial fibrillation and flutter (no controls excluded)	Atrial fibrillation and flutter (no controls excluded) || ||	TRUE	igd	NA	NA	NA	NA	NA	NA	NA	13	44013457	0.028	2.23872e-06	3301	prot-a-3198	Vascular endothelial growth factor A || id:prot-a-3198	TRUE	reported	igd	1	TRUE
rs9661615	C	G	C	G	-0.4655	0.0124	0.01798	0.0434	FALSE	TRUE	FALSE	finn-b-I9_AF_EXNONE	1	5007199	0.0306	NA	0.685799	Atrial fibrillation and flutter (no controls excluded) || id:finn-b-I9_AF_EXNONE	Atrial fibrillation and flutter (no controls excluded)	Atrial fibrillation and flutter (no controls excluded) || ||	TRUE	igd	NA	NA	NA	NA	NA	NA	NA	1	5007199	0.0999	3.16228e-06	3301	prot-a-3198	Vascular endothelial growth factor A || id:prot-a-3198	TRUE	reported	igd	1	TRUE
